# Supplementary material for: Novel secreted STPKLRR from Vibrio splendidus AJ01 promotes pathogen internalization via mediating tropomodulin phosphorylation dependent cytoskeleton rearrangement
Source: PLoS Pathog. 2023 May 22;19(5):e1011419. doi: 10.1371/journal.ppat.1011419 (PMC10237653; doi:10.1371/journal.ppat.1011419)
Supplement: S1 Data — (XLSX) [file ppat.1011419.s010.xlsx]

## Sheet: DF
N	Unused	%Cov(95)	Accession	Gene	Description	Mw(kD)	Equivalents	Others	Peptides(95%)	Spectra
1	92.3	91.06	A0A7Y4G3H8	F0234_22515	Protein kinase OS=Vibrio splendidus OX=29497 GN=F0234_22515 PE=3 SV=1	46.05			205	424
	Conf	Sequence	Modifications	Cleavages	dMass	Prec MW	Prec m/z	Theor MW	Theor m/z	Theor z	Spectrum	Time	PrecursorSignal	PrecursorElution
	95.02	QMSGIDVAVR	Oxidation(M)@2	cleaved A-Q@N-term	-0.000813814	1090.54	546.279	1090.54	546.279	2	1.1.1.4175.1	9.8	-1	-1
	95.05	IAETTSFGGK	Carbamyl@N-term		0.000893401	1052.51	527.265	1052.51	527.264	2	1.1.1.8191.1	17.8833	-1	-1
	95.18	NANDGISIMQTAEGAMNETTNIMQR	Oxidation(M)@16; Deamidated(N)@17; Oxidation(M)@23		0.00679129	2742.2	915.073	2742.19	915.07	3	1.1.1.15586.1	31.7833	-1	-1
	95.39	TDDINMGGFSYVANGMASDSWAVKSNQNDMTMSFTDR	Oxidation(M)@16; Trp->Hydroxykynurenin(W)@21; Oxidation(M)@30; Oxidation(M)@32	missed K-S@24	0.0701971	4130.76	1033.7	4130.69	1033.68	4	1.1.1.29570.1	55.6833	-1	-1
	95.7	EGAMNETTNIMQRMRDLSLQASNGSNSQSER	Oxidation(M)@14; Arg->GluSA(R)@15	cleaved A-E@N-term; missed R-M@13; missed R-D@15	-0.0347692	3427.47	1143.5	3427.5	1143.51	3	1.1.1.4662.1	10.75	-1	-1
	95.7	VSTTILAQAK		cleaved Q-V@N-term	0.000573973	1030.6	516.309	1030.6	516.308	2	1.1.1.4523.1	10.4833	-1	-1
	95.71	NANDGISIMQTAEGAMNETTNIMQR	Carbamidomethyl(E)@13; Oxidation(M)@16		0.0119163	2782.24	928.422	2782.23	928.418	3	1.1.1.12706.1	26.4667	-1	-1
	95.72	VSTTILAQAK		cleaved Q-V@N-term	-3.63755e-05	1030.6	516.308	1030.6	516.308	2	1.1.1.5076.1	11.65	-1	-1
	95.78	IAETTSFGGK			0.0483075	1009.56	505.785	1009.51	505.761	2	1.1.1.8382.1	18.25	-1	-1
	95.91	DDINVTDVGGAQR		cleaved V-D@N-term	0.971013	1359.61	1360.62	1358.64	1359.65	1	1.1.1.24126.1	46.6667	-1	-1
	96.05	SELGAMQNR	Oxidation(M)@6; Deamidated(Q)@7		-0.000449916	1021.45	511.732	1021.45	511.732	2	1.1.1.497.1	2.6833	-1	-1
	96.21	AQMSGIDVAVR	Oxidation(M)@3	cleaved E-A@N-term	0.0593665	1161.64	581.828	1161.58	581.798	2	1.1.1.9334.1	20.0833	-1	-1
	96.23	AVSILDTAMK	Oxidation(M)@9; Carbamidomethyl(K)@10		-0.00167349	1120.58	561.296	1120.58	561.297	2	1.1.1.6213.1	13.85	-1	-1
	96.45	NANDGISIMQTAEGAMNETTNIMQR	Oxidation(M)@9; Oxidation(M)@16; Oxidation(M)@23		0.00378663	2757.2	920.075	2757.2	920.074	3	1.1.1.20332.1	40.0333	-1	-1
	96.49	FDHVINNLENVHENLATSNSR	Formyl@N-term; Deamidated(N)@6; Deamidated(N)@19		0.00645719	2452.13	614.04	2452.13	614.039	4	1.1.1.10746.1	22.7667	-1	-1
	96.49	QQILQQVSTTILAQAK	Carbamyl(K)@16		-7.16693e-05	1812.01	605.011	1812.01	605.011	3	1.1.1.27256.1	51.95	-1	-1
	96.49	VSILDTAMK	Oxidation(M)@8	cleaved A-V@N-term	0.00134921	992.523	497.269	992.521	497.268	2	1.1.1.5767.1	13.0167	-1	-1
	96.52	SELGAMQNR	Oxidation(M)@6; Deamidated(N)@8		-0.000852875	1021.45	511.732	1021.45	511.732	2	1.1.1.338.1	1.7	-1	-1
	96.54	AVSILDTAMK	Dioxidation(M)@9		-0.00115213	1079.55	540.783	1079.55	540.784	2	1.1.1.6308.1	14.0667	-1	-1
	96.66	QTAEGAMNETTNIMQR	Deamidated(Q)@1; Oxidation(M)@7; Deamidated(N)@8	cleaved M-Q@N-term	0.0341521	1811.8	906.908	1811.77	906.891	2	1.1.1.5637.1	12.7667	-1	-1
	96.68	QMLKQQILQQVSTTILAQAK	Deamidated(Q)@9	cleaved T-Q@N-term; missed K-Q@4	-0.225755	2270.04	757.688	2270.27	757.763	3	1.1.1.16461.1	33.3333	-1	-1
	96.7	NANDGISIMQTAEGAMNETTNIMQR	Oxidation(M)@16; Carbamidomethyl(E)@18; Oxidation(M)@23		-0.00545683	2798.22	933.748	2798.23	933.75	3	1.1.1.9584.1	20.5833	-1	-1
	96.78	SNGSNSQSER		cleaved A-S@N-term	0.00791848	1064.46	533.235	1064.45	533.231	2	1.1.1.4677.1	10.7833	-1	-1
	96.79	AVSILDTAMK	Oxidation(M)@9		-0.000728276	1063.56	532.786	1063.56	532.786	2	1.1.1.5160.1	11.8167	-1	-1
	97.06	EAQMSGIDVAVR	Oxidation(M)@4	cleaved L-E@N-term	-0.00822183	1290.62	646.315	1290.62	646.319	2	1.1.1.5540.1	12.5833	-1	-1
	97.18	ENVHENLATSNSR		cleaved L-E@N-term	1.00176	1470.69	736.351	1469.69	735.85	2	1.1.1.11045.1	23.3667	-1	-1
	97.19	SELGAMQNR	Deamidated(N)@8		-0.00109216	1005.45	503.734	1005.45	503.735	2	1.1.1.2210.1	5.9167	-1	-1
	97.34	NANDGISIMQTAEGAMNETTNIMQR	Carbamidomethyl@N-term; Deamidated(Q)@10; Oxidation(M)@16		0.0221097	2783.24	928.753	2783.22	928.746	3	1.1.1.24189.1	46.7667	-1	-1
	97.47	DLSLQASNGSNSQSER	Deamidated(N)@8		-0.0404296	1692.71	847.365	1692.76	847.385	2	1.1.1.12715.1	26.4833	-1	-1
	97.59	FDHVINNLENVHENLATSNSR	Formyl@N-term; Deamidated(N)@7		0.00792876	2451.15	613.795	2451.14	613.793	4	1.1.1.10313.1	21.9833	-1	-1
	97.61	IMQTAEGAMNETTNIMQR	Oxidation(M)@2; Deamidated(N)@10; Oxidation(M)@16	cleaved S-I@N-term	0.0146022	2070.92	1036.47	2070.9	1036.46	2	1.1.1.8560.1	18.6167	-1	-1
	97.66	TDDINMGGFSYVANGMASDSWAVKSNQNDMTMSFTDR	Oxidation(M)@16; Trp->Hydroxykynurenin(W)@21; Oxidation(M)@30	missed K-S@24	0.0624388	4114.75	1029.7	4114.69	1029.68	4	1.1.1.28707.1	54.2667	-1	-1
	97.67	NANDGISIMQTAEGAMN	Oxidation(M)@9; Deamidated(Q)@10; Oxidation(M)@16	cleaved N-E@C-term	0.0194171	1768.74	885.379	1768.72	885.369	2	1.1.1.10971.1	23.2167	-1	-1
	97.67	NANDGISIMQTAEGAMNETTNIMQR	Deamidated(N)@17; Oxidation(M)@23		0.0179288	2726.21	909.745	2726.19	909.739	3	1.1.1.28680.1	54.2167	-1	-1
	97.72	NANDGISIMQTAEGAMNETTNIMQR	Deamidated(Q)@10; Dioxidation(M)@16; Deamidated(N)@17; Oxidation(M)@23		0.0240569	2759.19	1380.6	2759.17	1380.59	2	1.1.1.17279.1	34.75	-1	-1
	97.86	IMQTAEGAMNETTNIMQR	Oxidation(M)@2; Oxidation(M)@9; Deamidated(N)@10; Oxidation(M)@16	cleaved S-I@N-term	0.0203761	2086.92	696.646	2086.9	696.64	3	1.1.1.4660.1	10.75	-1	-1
	97.88	AVSILDTAMK	Oxidation(M)@9		0.00383089	1063.56	532.788	1063.56	532.786	2	1.1.1.5452.1	12.4167	-1	-1
	97.91	SELGAMQNR	Deamidated(Q)@7		-0.000158594	1005.45	503.735	1005.45	503.735	2	1.1.1.2428.1	6.5167	-1	-1
	97.93	LEAQMSGIDVAVR			-9.80692e-05	1387.71	463.578	1387.71	463.578	3	1.1.1.14046.1	29.05	-1	-1
	97.99	IAETTSFGGKK	Carbamidomethyl(K)@11	missed K-K@10	-0.00277915	1194.62	598.318	1194.62	598.32	2	1.1.1.827.1	3.3	-1	-1
	98.01	DDAAGLQISNR			-0.00289953	1158.56	580.287	1158.56	580.289	2	1.1.1.11186.1	23.6333	-1	-1
	98.08	EGAMNETTNIMQR	Oxidation(M)@4; Deamidated(N)@5	cleaved A-E@N-term	0.0191239	1510.66	756.336	1510.64	756.327	2	1.1.1.4186.1	9.8167	-1	-1
	98.18	FDHVINNLENVHENLATSNSR			3.95063	2426.11	809.712	2422.16	808.395	3	1.1.1.9686.1	20.7667	-1	-1
	98.27	DDINVTDVGGAQR		cleaved V-D@N-term	0.969017	1359.61	1360.62	1358.64	1359.65	1	1.1.1.24474.1	47.2667	-1	-1
	98.27	TDDINMGGFSYVANGMASDSWAVKSNQNDMTMSFTDR	Oxidation(M)@16; Trp->Kynurenin(W)@21; Dioxidation(M)@30	missed K-S@24	0.0783652	4114.77	1029.7	4114.69	1029.68	4	1.1.1.30217.1	56.7667	-1	-1
	98.29	EGAMNETTNIMQRMRDLSLQASNGSNSQSER	Glu->pyro-Glu@N-term; Oxidation(M)@4; Oxidation(M)@11; Oxidation(M)@14	cleaved A-E@N-term; missed R-M@13; missed R-D@15	-0.0292713	3484.51	1162.51	3484.54	1162.52	3	1.1.1.4679.1	10.7833	-1	-1
	98.29	NANDGISIMQTAEGAMNETT	Oxidation(M)@16	cleaved T-N@C-term	-0.00111884	2082.88	1042.45	2082.88	1042.45	2	1.1.1.19501.1	38.5667	-1	-1
	98.34	EGAMNETTNIMQRMRDLSLQASNGSNSQSER		cleaved A-E@N-term; missed R-M@13; missed R-D@15	-9.05759	3445.5	862.384	3454.56	864.648	4	1.1.1.4641.1	10.7167	-1	-1
	98.4	AVSILDTAMKYVDSHR	Carbamidomethyl(K)@10	missed K-Y@10	-0.000306446	1861.94	466.491	1861.94	466.491	4	1.1.1.21203.1	41.5667	-1	-1
	98.4	NANDGISIMQTAEGAMNETTNIMQR	Cation:K(E)@13; Oxidation(M)@16; Oxidation(M)@23		0.019737	2779.18	927.401	2779.16	927.394	3	1.1.1.14252.1	29.4333	-1	-1
	98.42	NETTNIMQR		cleaved M-N@N-term	-0.000583028	1105.52	553.766	1105.52	553.767	2	1.1.1.2324.1	6.2167	-1	-1
	98.43	NANDGISIMQTAEGAMNETTNIMQR	Oxidation(M)@9; Deamidated(Q)@10		0.00843082	2726.2	909.742	2726.19	909.739	3	1.1.1.27284.1	51.9833	-1	-1
	98.46	VSILDTAMK		cleaved A-V@N-term	0.000533913	976.527	489.271	976.526	489.27	2	1.1.1.10424.1	22.1833	-1	-1
	98.48	FDHVINNLENVHENLATSNSR	Delta:H(2)C(2)(H)@3		-0.141787	2448.04	817.019	2448.18	817.067	3	1.1.1.9710.1	20.8167	-1	-1
	98.49	FDHVINNLENVHENLATSNSR	Formyl@N-term; Deamidated(N)@10		0.00707753	2451.15	1226.58	2451.14	1226.58	2	1.1.1.9648.1	20.7	-1	-1
	98.57	FDHVINNLENVHENLATSNSR			-5.04984	2417.11	1209.56	2422.16	1212.09	2	1.1.1.9717.1	20.8167	-1	-1
	98.58	TAIQEEVTALNDELNRIAETTSFGGK	Dicarbamidomethyl(D)@12	missed R-I@16	-0.0150504	2920.43	974.483	2920.44	974.488	3	1.1.1.28784.1	54.4	-1	-1
	98.64	NANDGISIMQTAEGAMNETTNIMQR	Oxidation(M)@9; Oxidation(M)@16; Oxidation(M)@23		-0.00305467	2757.2	920.073	2757.2	920.074	3	1.1.1.18450.1	36.7667	-1	-1
	98.65	NANDGISIMQTAEGAMNETTNIMQR	Deamidated(Q)@10; Oxidation(M)@16; Deamidated(N)@17; Oxidation(M)@23		0.00916043	2743.18	915.402	2743.17	915.398	3	1.1.1.18201.1	36.3333	-1	-1
	98.71	NANDGISIMQTAEGAMNETTNIMQR	Oxidation(M)@9; Oxidation(M)@16; Deamidated(N)@17; Oxidation(M)@23		0.0273968	2758.21	920.411	2758.18	920.402	3	1.1.1.17437.1	35.0167	-1	-1
	98.8	ENVHENLATSNSR		cleaved L-E@N-term	1.99907	1471.68	736.85	1469.69	735.85	2	1.1.1.9980.1	21.3833	-1	-1
	98.92	EGAMNETTNIMQR	Oxidation(M)@4; Oxidation(M)@11	cleaved A-E@N-term	-0.00342326	1525.65	763.831	1525.65	763.832	2	1.1.1.1560.1	4.5333	-1	-1
	98.93	DLSLQASNGSNSQSER	Deamidated(N)@8		0.00861174	1692.76	565.262	1692.76	565.259	3	1.1.1.5648.1	12.8	-1	-1
	98.94	SLQASNGSNSQSER	Deamidated(N)@6	cleaved L-S@N-term	-0.0019505	1464.64	733.328	1464.64	733.329	2	1.1.1.6345.1	14.2	-1	-1
	98.97	NANDGISIMQTAEGAMNETTNIMQR	Oxidation(M)@9; Deamidated(Q)@10; Oxidation(M)@23		0.0153972	2742.21	915.076	2742.19	915.07	3	1.1.1.22322.1	43.5833	-1	-1
	98.99	DLSLQASNGSNSQSER	Carbamyl@N-term; Deamidated(N)@8		0.0052616	1735.77	868.89	1735.76	868.888	2	1.1.1.9910.1	21.2333	-1	-1
	99	AEGAMNETTNIMQR	Oxidation(M)@5	cleaved T-A@N-term	-0.000417684	1580.69	791.353	1580.69	791.353	2	1.1.1.4333.1	10.0833	-1	-1
	99	AEGAMNETTNIMQR	Oxidation(M)@5; Oxidation(M)@12	cleaved T-A@N-term	-0.00193456	1596.69	799.35	1596.69	799.351	2	1.1.1.1664.1	4.7333	-1	-1
	99	AGDDIEELATYINGQTN	Deamidated(N)@13; Deamidated(N)@17	cleaved N-L@C-term	-0.00374897	1824.79	913.4	1824.79	913.402	2	1.1.1.27569.1	52.45	-1	-1
	99	AGDDIEELATYINGQTNLVSA	Deamidated(N)@13; Deamidated(N)@17	cleaved A-S@C-term	-0.000599767	2195.01	1098.51	2195.01	1098.51	2	1.1.1.29297.1	55.2333	-1	-1
	99	AGDDIEELATYINGQTNLVSASVNDEGQ	Deamidated(N)@17	cleaved Q-L@C-term	0.00508583	2923.33	1462.67	2923.32	1462.67	2	1.1.1.30362.1	57.0167	-1	-1
	99	AGDDIEELATYINGQTNLVSASVNDEGQ	Deamidated(N)@17	cleaved Q-L@C-term	0.00568767	2923.33	975.449	2923.32	975.448	3	1.1.1.30329.1	56.9667	-1	-1
	99	AGDDIEELATYINGQTNLVSASVNDEGQL	Deamidated(N)@17	cleaved L-Q@C-term	0.0140304	3036.42	1013.15	3036.4	1013.14	3	1.1.1.30975.1	58.0333	-1	-1
	99	AGYYESVDDINVTDVGGAQR	Delta:H(4)C(2)@N-term	cleaved S-A@N-term	-0.000172459	2156	1079.01	2156	1079.01	2	1.1.1.19723.1	38.95	-1	-1
	99	AGYYESVDDINVTDVGGAQR	Delta:H(4)C(2)@N-term	cleaved S-A@N-term	-0.00100838	2156	719.674	2156	719.675	3	1.1.1.19702.1	38.9167	-1	-1
	99	AGYYESVDDINVTDVGGAQR	Delta:H(4)C(2)@N-term	cleaved S-A@N-term	-0.00571906	2156	719.673	2156	719.675	3	1.1.1.19348.1	38.3167	-1	-1
	99	AIQEEVTALNDELNR		cleaved T-A@N-term	-0.00131367	1713.85	857.933	1713.85	857.934	2	1.1.1.17980.1	35.9667	-1	-1
	99	AMNETTNIMQR	Oxidation(M)@2; Oxidation(M)@9	cleaved G-A@N-term	-0.00178934	1339.58	670.799	1339.59	670.8	2	1.1.1.918.1	3.4667	-1	-1
	99	ANDGISIMQTAEGAMNETTNIMQR	Oxidation(M)@8; Oxidation(M)@15; Deamidated(N)@16	cleaved N-A@N-term	0.00875136	2628.16	1315.09	2628.15	1315.08	2	1.1.1.18686.1	37.15	-1	-1
	99	AVSILDTAMK			0.00168123	1047.57	524.79	1047.56	524.789	2	1.1.1.9497.1	20.4167	-1	-1
	99	AVSILDTAMK	Carbamyl@N-term		0.00135212	1090.57	546.293	1090.57	546.292	2	1.1.1.25222.1	48.6167	-1	-1
	99	AVSILDTAMK	Oxidation(M)@9		-0.00019742	1063.56	532.786	1063.56	532.786	2	1.1.1.10422.1	22.1833	-1	-1
	99	AVSILDTAMK	Oxidation(M)@9		-0.000460618	1063.56	532.786	1063.56	532.786	2	1.1.1.7785.1	17.0333	-1	-1
	99	AVSILDTAMK	Oxidation(M)@9		0.000168789	1063.56	532.787	1063.56	532.786	2	1.1.1.7470.1	16.4333	-1	-1
	99	AVSILDTAMK	Oxidation(M)@9		0.00163363	1063.56	532.787	1063.56	532.786	2	1.1.1.8469.1	18.4333	-1	-1
	99	AVSILDTAMK	Oxidation(M)@9		0.00173664	1063.56	532.787	1063.56	532.786	2	1.1.1.6778.1	15.0833	-1	-1
	99	AVSILDTAMKYVDSHR	Carbamyl(K)@10	missed K-Y@10	-0.00344851	1847.92	924.966	1847.92	924.967	2	1.1.1.25630.1	49.3167	-1	-1
	99	DAAGLQISNR		cleaved D-D@N-term	-0.000210022	1043.54	522.775	1043.54	522.775	2	1.1.1.4176.1	9.8	-1	-1
	99	DDAAGLQISNR			-0.00032991	1158.56	580.289	1158.56	580.289	2	1.1.1.8533.1	18.5667	-1	-1
	99	DDAAGLQISNR			-0.000580199	1158.56	580.288	1158.56	580.289	2	1.1.1.10292.1	21.95	-1	-1
	99	DDAAGLQISNR			-0.00169593	1158.56	580.288	1158.56	580.289	2	1.1.1.11539.1	24.25	-1	-1
	99	DDAAGLQISNR			-0.00192297	1158.56	580.288	1158.56	580.289	2	1.1.1.9767.1	20.9333	-1	-1
	99	DDAAGLQISNR			-0.00252717	1158.56	580.288	1158.56	580.289	2	1.1.1.13364.1	27.6333	-1	-1
	99	DDAAGLQISNR			-0.00289953	1158.56	580.287	1158.56	580.289	2	1.1.1.11188.1	23.6333	-1	-1
	99	DDAAGLQISNR			0.000646648	1158.56	580.289	1158.56	580.289	2	1.1.1.8244.1	17.9833	-1	-1
	99	DDAAGLQISNR			0.00149499	1158.56	580.289	1158.56	580.289	2	1.1.1.9172.1	19.75	-1	-1
	99	DDAAGLQISNR			0.00247769	1158.57	580.29	1158.56	580.289	2	1.1.1.10833.1	22.9333	-1	-1
	99	DDAAGLQISNR			0.0410285	1158.6	580.309	1158.56	580.289	2	1.1.1.7901.1	17.2833	-1	-1
	99	DDAAGLQISNR			0.0519099	1158.61	580.315	1158.56	580.289	2	1.1.1.10315.1	21.9833	-1	-1
	99	DDAAGLQISNR			1.06094	1159.62	580.819	1158.56	580.289	2	1.1.1.8270.1	18.0167	-1	-1
	99	DLSLQASNGSNSQSER			-0.00641985	1691.76	846.89	1691.77	846.893	2	1.1.1.4261.1	9.95	-1	-1
	99	DLSLQASNGSNSQSER			-0.00869516	1691.76	846.889	1691.77	846.893	2	1.1.1.11192.1	23.6333	-1	-1
	99	DLSLQASNGSNSQSER			-5.65114e-05	1691.77	564.931	1691.77	564.931	3	1.1.1.4889.1	11.2333	-1	-1
	99	DLSLQASNGSNSQSER			1.9904	1693.76	847.888	1691.77	846.893	2	1.1.1.12202.1	25.55	-1	-1
	99	DLSLQASNGSNSQSER	Ammonia-loss(N)@11		0.00336024	1674.75	838.381	1674.74	838.38	2	1.1.1.5363.1	12.2333	-1	-1
	99	DLSLQASNGSNSQSER	Carbamidomethyl@N-term		-0.00264388	1748.79	875.402	1748.79	875.404	2	1.1.1.5606.1	12.7167	-1	-1
	99	DLSLQASNGSNSQSER	Carbamidomethyl@N-term		-0.138752	1748.65	875.334	1748.79	875.404	2	1.1.1.5596.1	12.7	-1	-1
	99	DLSLQASNGSNSQSER	Carbamyl@N-term		-0.00121179	1734.78	868.395	1734.78	868.396	2	1.1.1.8613.1	18.7333	-1	-1
	99	DLSLQASNGSNSQSER	Carbamyl@N-term		-0.00292077	1734.77	868.394	1734.78	868.396	2	1.1.1.8328.1	18.1333	-1	-1
	99	DLSLQASNGSNSQSER	Carbamyl@N-term		0.00415928	1734.78	868.398	1734.78	868.396	2	1.1.1.8938.1	19.3167	-1	-1
	99	DLSLQASNGSNSQSER	Carbamyl@N-term; Deamidated(N)@8		-0.000733294	1735.76	868.887	1735.76	868.888	2	1.1.1.10871.1	23.0167	-1	-1
	99	DLSLQASNGSNSQSER	Carbamyl@N-term; Deamidated(N)@8		-0.00196747	1735.76	868.887	1735.76	868.888	2	1.1.1.10416.1	22.1667	-1	-1
	99	DLSLQASNGSNSQSER	Carbamyl@N-term; Deamidated(N)@8		-0.0023202	1735.76	868.886	1735.76	868.888	2	1.1.1.11183.1	23.6333	-1	-1
	99	DLSLQASNGSNSQSER	Carbamyl@N-term; Deamidated(N)@8		-0.00291707	1735.76	868.886	1735.76	868.888	2	1.1.1.12094.1	25.35	-1	-1
	99	DLSLQASNGSNSQSER	Carbamyl@N-term; Deamidated(N)@8		0.00193876	1735.76	868.889	1735.76	868.888	2	1.1.1.11523.1	24.2167	-1	-1
	99	DLSLQASNGSNSQSER	Deamidated(N)@11		-0.000815865	1692.75	847.384	1692.76	847.385	2	1.1.1.7793.1	17.05	-1	-1
	99	DLSLQASNGSNSQSER	Deamidated(N)@11		-0.0130228	1692.74	847.378	1692.76	847.385	2	1.1.1.14514.1	29.8667	-1	-1
	99	DLSLQASNGSNSQSER	Deamidated(N)@11		0.000160693	1692.76	847.385	1692.76	847.385	2	1.1.1.12261.1	25.6667	-1	-1
	99	DLSLQASNGSNSQSER	Deamidated(N)@11		0.00614211	1692.76	847.388	1692.76	847.385	2	1.1.1.8831.1	19.1167	-1	-1
	99	DLSLQASNGSNSQSER	Deamidated(N)@8		-0.00247938	1692.75	847.384	1692.76	847.385	2	1.1.1.13122.1	27.2167	-1	-1
	99	DLSLQASNGSNSQSER	Deamidated(N)@8		0.000771042	1692.76	847.385	1692.76	847.385	2	1.1.1.10484.1	22.3	-1	-1
	99	DLSLQASNGSNSQSER	Deamidated(N)@8		0.00240342	1692.76	847.386	1692.76	847.385	2	1.1.1.9440.1	20.3167	-1	-1
	99	DLSLQASNGSNSQSER	Deamidated(N)@8		0.00253903	1692.76	847.386	1692.76	847.385	2	1.1.1.9810.1	21.0333	-1	-1
	99	DLSLQASNGSNSQSER	Deamidated(N)@8; Deamidated(N)@11		0.00173638	1693.74	847.878	1693.74	847.877	2	1.1.1.8506.1	18.5167	-1	-1
	99	DLSLQASNGSNSQSER	Deamidated(N)@8; Deamidated(N)@11		0.036207	1693.78	847.895	1693.74	847.877	2	1.1.1.8336.1	18.15	-1	-1
	99	DLSLQASNGSNSQSER	Deamidated(N)@8; Dehydrated(S)@10		-5.77169e-05	1674.74	838.38	1674.74	838.38	2	1.1.1.5670.1	12.8333	-1	-1
	99	DLSLQASNGSNSQSER	Deamidated(N)@8; Dehydrated(S)@10; Deamidated(N)@11		0.00300329	1675.73	838.873	1675.73	838.872	2	1.1.1.6973.1	15.45	-1	-1
	99	DLSLQASNGSNSQSER	Deamidated(Q)@5; Ammonia-loss(N)@8		0.00849644	1675.74	838.876	1675.73	838.872	2	1.1.1.6559.1	14.6333	-1	-1
	99	DLSLQASNGSNSQSER	Deamidated(Q)@5; Deamidated(N)@8		0.00263778	1693.74	847.878	1693.74	847.877	2	1.1.1.9153.1	19.7167	-1	-1
	99	DLSLQASNGSNSQSER	Deamidated(Q)@5; Deamidated(N)@8		0.0207966	1693.76	565.594	1693.74	565.587	3	1.1.1.6301.1	14.0333	-1	-1
	99	DLSLQASNGSNSQSER	Dehydrated(S)@3; Deamidated(Q)@5; Deamidated(N)@8		0.0289837	1675.76	838.886	1675.73	838.872	2	1.1.1.4644.1	10.7167	-1	-1
	99	EAQMSGIDVAVR		cleaved L-E@N-term	-0.000953949	1274.63	638.321	1274.63	638.322	2	1.1.1.9561.1	20.5333	-1	-1
	99	ENVHENLATSNSR		cleaved L-E@N-term	-0.00201998	1469.68	735.849	1469.69	735.85	2	1.1.1.9939.1	21.3	-1	-1
	99	ENVHENLATSNSR		cleaved L-E@N-term	1.04277	1470.73	736.372	1469.69	735.85	2	1.1.1.10689.1	22.6667	-1	-1
	99	ENVHENLATSNSR		cleaved L-E@N-term	1.05434	1470.74	736.377	1469.69	735.85	2	1.1.1.10335.1	22.0333	-1	-1
	99	ETTQMLKQQILQQVSTTILAQAK	Carbamyl(K)@7	missed K-Q@7	0.00751598	2643.43	1322.72	2643.43	1322.72	2	1.1.1.30279.1	56.8667	-1	-1
	99	ETTQMLKQQILQQVSTTILAQAK	Carbamyl(K)@7	missed K-Q@7	0.00767288	2643.43	661.866	2643.43	661.864	4	1.1.1.30253.1	56.8333	-1	-1
	99	ETTQMLKQQILQQVSTTILAQAK	Oxidation(M)@5; Carbamyl(K)@7	missed K-Q@7	0.00911074	2659.43	1330.72	2659.42	1330.72	2	1.1.1.30178.1	56.7	-1	-1
	99	ETTQMLKQQILQQVSTTILAQAK	Oxidation(M)@5; Carbamyl(K)@7	missed K-Q@7	0.0175873	2659.44	665.867	2659.42	665.863	4	1.1.1.30189.1	56.7167	-1	-1
	99	FDHVINNLENVHENLATSNSR	Delta:H(4)C(2)(H)@3; Deamidated(N)@6; Deamidated(N)@7		-0.00884428	2452.15	818.392	2452.16	818.395	3	1.1.1.9960.1	21.3333	-1	-1
	99	FDHVINNLENVHENLATSNSR	Formyl@N-term; Deamidated(N)@6		0.00475494	2451.15	613.794	2451.14	613.793	4	1.1.1.12321.1	25.7667	-1	-1
	99	FDHVINNLENVHENLATSNSR	Formyl@N-term; Deamidated(N)@6; Deamidated(N)@14		0.0276354	2452.15	1227.08	2452.13	1227.07	2	1.1.1.10033.1	21.4833	-1	-1
	99	FDHVINNLENVHENLATSNSR	Formyl@N-term; Deamidated(N)@7		0.0146459	2451.16	1226.59	2451.14	1226.58	2	1.1.1.12388.1	25.8833	-1	-1
	99	FDHVINNLENVHENLATSNSR	Oxidation(H)@3		-0.0121918	2438.15	1220.08	2438.16	1220.09	2	1.1.1.19731.1	38.9667	-1	-1
	99	FQIGGSSGEAVQIGLK		cleaved S-F@N-term	-0.00185503	1589.84	795.927	1589.84	795.928	2	1.1.1.17939.1	35.8833	-1	-1
	99	GAMNETTNIMQR	Oxidation(M)@10	cleaved E-G@N-term	0.00161263	1380.61	691.314	1380.61	691.314	2	1.1.1.2820.1	7.3833	-1	-1
	99	GAMNETTNIMQR	Oxidation(M)@3	cleaved E-G@N-term	-0.00176423	1380.61	691.313	1380.61	691.314	2	1.1.1.3368.1	8.3667	-1	-1
	99	GAMNETTNIMQRMRDLSLQASNGSNSQSER	Carbamidomethyl@N-term; Deamidated(N)@8	cleaved E-G@N-term; missed R-M@12; missed R-D@14	0.0135694	3383.54	1128.85	3383.53	1128.85	3	1.1.1.4575.1	10.5833	-1	-1
	99	IAETTSFGGK			0.000196437	1009.51	505.761	1009.51	505.761	2	1.1.1.2476.1	6.6333	-1	-1
	99	IAETTSFGGK			0.000379542	1009.51	505.762	1009.51	505.761	2	1.1.1.3911.1	9.3	-1	-1
	99	IAETTSFGGK			0.000517106	1009.51	505.762	1009.51	505.761	2	1.1.1.5341.1	12.1833	-1	-1
	99	IAETTSFGGK			0.00127584	1009.51	505.762	1009.51	505.761	2	1.1.1.4227.1	9.9	-1	-1
	99	IAETTSFGGK			0.00192091	1009.51	505.762	1009.51	505.761	2	1.1.1.5035.1	11.55	-1	-1
	99	IAETTSFGGKK	Carbamyl(K)@10	missed K-K@10	-0.000758374	1180.61	591.311	1180.61	591.312	2	1.1.1.3541.1	8.6833	-1	-1
	99	IKDTDYAKETTQMLK	Carbamyl@N-term; Oxidation(M)@13	missed K-D@2; missed K-E@8	0.000106617	1842.9	922.459	1842.9	922.459	2	1.1.1.7043.1	15.5833	-1	-1
	99	IKDTDYAKETTQMLKQQILQQVSTTILAQAK		missed K-D@2; missed K-E@8; missed K-Q@15	3.11043	3538.01	1180.34	3534.9	1179.31	3	1.1.1.22627.1	44.1333	-1	-1
	99	IKDTDYAKETTQMLKQQILQQVSTTILAQAK		missed K-D@2; missed K-E@8; missed K-Q@15	4.10762	3539	1180.67	3534.9	1179.31	3	1.1.1.22618.1	44.1167	-1	-1
	99	ILQQVSTTILAQAK		cleaved Q-I@N-term	-0.000871654	1512.89	757.451	1512.89	757.451	2	1.1.1.16492.1	33.3833	-1	-1
	99	INSAKDDAAGLQISNR	Carbamidomethyl(K)@5	missed K-D@5	-0.00247207	1728.87	865.444	1728.88	865.445	2	1.1.1.4102.1	9.6667	-1	-1
	99	INSAKDDAAGLQISNR	Carbamyl(K)@5	missed K-D@5	-0.00275006	1714.86	858.436	1714.86	858.437	2	1.1.1.9358.1	20.1333	-1	-1
	99	IQEEVTALNDELNR		cleaved A-I@N-term	-0.000846814	1642.82	548.612	1642.82	548.613	3	1.1.1.13867.1	28.6667	-1	-1
	99	IQEEVTALNDELNR		cleaved A-I@N-term	-0.00178091	1642.81	822.414	1642.82	822.415	2	1.1.1.13841.1	28.6167	-1	-1
	99	KLLNGSFGSSSFQIGGSSGEAV		cleaved V-Q@C-term; missed K-L@1	-0.0017459	2128.04	1065.03	2128.04	1065.03	2	1.1.1.21317.1	41.7667	-1	-1
	99	KLLNGSFGSSSFQIGGSSGEAV	Deamidated(N)@4; Deamidated(Q)@13	cleaved V-Q@C-term; missed K-L@1	0.0162398	2130.03	1066.02	2130.01	1066.01	2	1.1.1.24017.1	46.4833	-1	-1
	99	KLLNGSFGSSSFQIGGSSGEAV	Deamidated(N)@4; Deamidated(Q)@13	cleaved V-Q@C-term; missed K-L@1	0.0179487	2130.03	1066.02	2130.01	1066.01	2	1.1.1.24010.1	46.4667	-1	-1
	99	KLLNGSFGSSSFQIGGSSGEAVQ	Deamidated(N)@4	cleaved Q-I@C-term; missed K-L@1	0.00154929	2257.09	1129.55	2257.09	1129.55	2	1.1.1.22933.1	44.6667	-1	-1
	99	KLLNGSFGSSSFQIGGSSGEAVQIGLK		missed K-L@1	-0.000420298	2667.39	1334.7	2667.39	1334.7	2	1.1.1.28911.1	54.6	-1	-1
	99	KLLNGSFGSSSFQIGGSSGEAVQIGLK		missed K-L@1	-0.00386099	2667.38	1334.7	2667.39	1334.7	2	1.1.1.30797.1	57.7333	-1	-1
	99	KLLNGSFGSSSFQIGGSSGEAVQIGLK		missed K-L@1	-0.0077267	2667.38	890.134	2667.39	890.136	3	1.1.1.23493.1	45.6	-1	-1
	99	KLLNGSFGSSSFQIGGSSGEAVQIGLK		missed K-L@1	-0.0112659	2667.38	890.132	2667.39	890.136	3	1.1.1.23136.1	45	-1	-1
	99	KLLNGSFGSSSFQIGGSSGEAVQIGLK		missed K-L@1	0.004695	2667.39	1334.7	2667.39	1334.7	2	1.1.1.30350.1	57	-1	-1
	99	KLLNGSFGSSSFQIGGSSGEAVQIGLK	Deamidated(N)@4	missed K-L@1	-0.0110743	2668.36	1335.19	2668.37	1335.19	2	1.1.1.24965.1	48.1667	-1	-1
	99	KLLNGSFGSSSFQIGGSSGEAVQIGLK	Deamidated(N)@4	missed K-L@1	0.00456315	2668.38	1335.19	2668.37	1335.19	2	1.1.1.29273.1	55.2	-1	-1
	99	KLLNGSFGSSSFQIGGSSGEAVQIGLK	Deamidated(N)@4	missed K-L@1	0.0112455	2668.38	890.468	2668.37	890.464	3	1.1.1.30492.1	57.2333	-1	-1
	99	KLLNGSFGSSSFQIGGSSGEAVQIGLK	Deamidated(N)@4	missed K-L@1	0.015701	2668.39	890.469	2668.37	890.464	3	1.1.1.30879.1	57.8833	-1	-1
	99	KLLNGSFGSSSFQIGGSSGEAVQIGLK	Deamidated(N)@4; Deamidated(Q)@13	missed K-L@1	0.0173811	2669.37	1335.69	2669.35	1335.68	2	1.1.1.24625.1	47.5333	-1	-1
	99	LEAQMSGIDVAVR			-0.00012427	1387.71	463.578	1387.71	463.578	3	1.1.1.15043.1	30.8333	-1	-1
	99	LEAQMSGIDVAVR			-0.00173941	1387.71	694.863	1387.71	694.864	2	1.1.1.15656.1	31.9167	-1	-1
	99	LEAQMSGIDVAVR			-0.00385064	1387.71	694.862	1387.71	694.864	2	1.1.1.18997.1	37.7	-1	-1
	99	LEAQMSGIDVAVR			0.00399787	1387.72	694.866	1387.71	694.864	2	1.1.1.19472.1	38.5167	-1	-1
	99	LEAQMSGIDVAVR			0.990614	1388.7	695.359	1387.71	694.864	2	1.1.1.18961.1	37.6333	-1	-1
	99	LEAQMSGIDVAVR			1.00143	1388.71	695.364	1387.71	694.864	2	1.1.1.21741.1	42.55	-1	-1
	99	LEAQMSGIDVAVR	Carbamidomethyl@N-term; Oxidation(M)@5		0.00389204	1460.73	731.374	1460.73	731.372	2	1.1.1.9915.1	21.25	-1	-1
	99	LEAQMSGIDVAVR	Carbamyl@N-term		-0.00152129	1430.72	716.366	1430.72	716.367	2	1.1.1.25676.1	49.3833	-1	-1
	99	LEAQMSGIDVAVR	Carbamyl@N-term; Oxidation(M)@5		-0.000195591	1446.71	724.364	1446.71	724.364	2	1.1.1.18706.1	37.1833	-1	-1
	99	LEAQMSGIDVAVR	Deamidated(Q)@4; Dioxidation(M)@5		0.0120128	1420.7	711.357	1420.69	711.351	2	1.1.1.9261.1	19.9333	-1	-1
	99	LEAQMSGIDVAVR	Dioxidation(M)@5		-0.00628732	1419.7	710.856	1419.7	710.859	2	1.1.1.14697.1	30.2	-1	-1
	99	LEAQMSGIDVAVR	Oxidation(M)@5		-0.000298958	1403.71	468.91	1403.71	468.91	3	1.1.1.9090.1	19.6	-1	-1
	99	LEAQMSGIDVAVR	Oxidation(M)@5		-0.000327746	1403.71	702.861	1403.71	702.861	2	1.1.1.12450.1	26	-1	-1
	99	LEAQMSGIDVAVR	Oxidation(M)@5		-0.000388228	1403.71	702.861	1403.71	702.861	2	1.1.1.12800.1	26.65	-1	-1
	99	LEAQMSGIDVAVR	Oxidation(M)@5		-0.00270755	1403.71	702.86	1403.71	702.861	2	1.1.1.11079.1	23.45	-1	-1
	99	LEAQMSGIDVAVR	Oxidation(M)@5		-0.00276914	1403.71	702.86	1403.71	702.861	2	1.1.1.11806.1	24.7333	-1	-1
	99	LLNGSFGSSSFQIGGSSGEAVQIGLK	Deamidated(N)@3		0.0134209	2540.29	1271.15	2540.28	1271.15	2	1.1.1.31952.1	59.7	-1	-1
	99	LSLQASNGSNSQSER		cleaved D-L@N-term	-0.00202977	1576.74	789.378	1576.74	789.379	2	1.1.1.2472.1	6.6333	-1	-1
	99	LSLQASNGSNSQSER	Deamidated(N)@7	cleaved D-L@N-term	-0.00167607	1577.73	789.87	1577.73	789.871	2	1.1.1.3768.1	9.0667	-1	-1
	99	LSLQASNGSNSQSER	Deamidated(N)@7; Deamidated(N)@10	cleaved D-L@N-term	0.000718651	1578.71	790.364	1578.71	790.363	2	1.1.1.4345.1	10.1	-1	-1
	99	LVSASVNDEGQLQIYMSGEDTAGTISFSGSLASELSMSAGYYESVDDINVTDVGGAQR		cleaved N-L@N-term	-7.99897	5982.75	1496.69	5990.75	1498.69	4	1.1.1.19832.1	39.1333	-1	-1
	99	MRDLSLQASNGSNSQSER	Deamidated(N)@10	missed R-D@2	-0.000732936	1979.9	660.973	1979.9	660.973	3	1.1.1.4521.1	10.4667	-1	-1
	99	MRDLSLQASNGSNSQSER	Oxidation(M)@1; Deamidated(N)@10	missed R-D@2	0.0174062	1995.91	666.31	1995.89	666.305	3	1.1.1.1953.1	5.3333	-1	-1
	99	MRDLSLQASNGSNSQSER	Oxidation(M)@1; Deamidated(Q)@7; Deamidated(N)@10	missed R-D@2	-0.0596908	1996.82	666.613	1996.88	666.633	3	1.1.1.3191.1	8.05	-1	-1
	99	MSAGYYESVDDINVTDVGGAQR	Formyl@N-term	cleaved S-M@N-term	0.0353895	2374.07	1188.04	2374.04	1188.03	2	1.1.1.22913.1	44.6333	-1	-1
	99	NANDGISIMQTAEGAMN	Oxidation(M)@16	cleaved N-E@C-term	0.00136282	1751.75	876.881	1751.75	876.88	2	1.1.1.17390.1	34.95	-1	-1
	99	NANDGISIMQTAEGAMN	Oxidation(M)@9; Oxidation(M)@16	cleaved N-E@C-term	0.000174009	1767.74	884.878	1767.74	884.877	2	1.1.1.10644.1	22.5833	-1	-1
	99	NANDGISIMQTAEGAMNETTN	Deamidated(Q)@10; Oxidation(M)@16	cleaved N-I@C-term	0.0252995	2197.94	1099.97	2197.91	1099.96	2	1.1.1.19071.1	37.8167	-1	-1
	99	NANDGISIMQTAEGAMNETTN	Oxidation(M)@9; Oxidation(M)@16	cleaved N-I@C-term	0.00214784	2212.92	1107.47	2212.92	1107.47	2	1.1.1.13182.1	27.3167	-1	-1
	99	NANDGISIMQTAEGAMNETTNIMQR			-0.00209261	2709.21	1355.61	2709.22	1355.62	2	1.1.1.29817.1	56.1	-1	-1
	99	NANDGISIMQTAEGAMNETTNIMQR			-0.00232136	2709.21	904.078	2709.22	904.079	3	1.1.1.28229.1	53.5	-1	-1
	99	NANDGISIMQTAEGAMNETTNIMQR			-0.00323689	2709.21	904.078	2709.22	904.079	3	1.1.1.29467.1	55.5167	-1	-1
	99	NANDGISIMQTAEGAMNETTNIMQR			-0.00403644	2709.21	678.31	2709.22	678.311	4	1.1.1.27496.1	52.3333	-1	-1
	99	NANDGISIMQTAEGAMNETTNIMQR			-0.00868438	2709.21	1355.61	2709.22	1355.62	2	1.1.1.28665.1	54.2	-1	-1
	99	NANDGISIMQTAEGAMNETTNIMQR			-8.16378e-05	2709.22	1355.62	2709.22	1355.62	2	1.1.1.28248.1	53.5333	-1	-1
	99	NANDGISIMQTAEGAMNETTNIMQR			0.000694855	2709.22	904.079	2709.22	904.079	3	1.1.1.29854.1	56.1667	-1	-1
	99	NANDGISIMQTAEGAMNETTNIMQR			0.00087796	2709.22	904.08	2709.22	904.079	3	1.1.1.30210.1	56.7667	-1	-1
	99	NANDGISIMQTAEGAMNETTNIMQR			0.00270901	2709.22	904.08	2709.22	904.079	3	1.1.1.31471.1	58.8833	-1	-1
	99	NANDGISIMQTAEGAMNETTNIMQR			0.00317178	2709.22	904.08	2709.22	904.079	3	1.1.1.30619.1	57.45	-1	-1
	99	NANDGISIMQTAEGAMNETTNIMQR			0.0039042	2709.22	904.08	2709.22	904.079	3	1.1.1.31083.1	58.2167	-1	-1
	99	NANDGISIMQTAEGAMNETTNIMQR			0.0123116	2709.23	1355.62	2709.22	1355.62	2	1.1.1.30208.1	56.75	-1	-1
	99	NANDGISIMQTAEGAMNETTNIMQR	Carbamidomethyl(E)@13		-0.00757542	2766.23	923.084	2766.24	923.086	3	1.1.1.16765.1	33.8833	-1	-1
	99	NANDGISIMQTAEGAMNETTNIMQR	Carbamidomethyl@N-term; Dioxidation(M)@16; Deamidated(N)@17; Oxidation(M)@23		0.0175959	2815.22	939.415	2815.21	939.409	3	1.1.1.15465.1	31.5667	-1	-1
	99	NANDGISIMQTAEGAMNETTNIMQR	Carbamidomethyl@N-term; Dioxidation(M)@16; Deamidated(N)@17; Oxidation(M)@23		0.0232721	2815.23	939.417	2815.21	939.409	3	1.1.1.15477.1	31.5833	-1	-1
	99	NANDGISIMQTAEGAMNETTNIMQR	Deamidated(N)@3; Deamidated(Q)@10; Dioxidation(M)@16; Oxidation(M)@23		0.0207372	2759.19	1380.6	2759.17	1380.59	2	1.1.1.18278.1	36.4667	-1	-1
	99	NANDGISIMQTAEGAMNETTNIMQR	Deamidated(N)@3; Dioxidation(M)@16; Deamidated(N)@17; Oxidation(M)@23		0.0236669	2759.19	1380.6	2759.17	1380.59	2	1.1.1.16656.1	33.6833	-1	-1
	99	NANDGISIMQTAEGAMNETTNIMQR	Deamidated(N)@3; Oxidation(M)@9; Deamidated(Q)@10; Oxidation(M)@23		0.0378189	2743.21	1372.61	2743.17	1372.59	2	1.1.1.25350.1	48.8333	-1	-1
	99	NANDGISIMQTAEGAMNETTNIMQR	Deamidated(N)@3; Oxidation(M)@9; Oxidation(M)@23		0.00840984	2742.2	1372.11	2742.19	1372.1	2	1.1.1.21753.1	42.5667	-1	-1
	99	NANDGISIMQTAEGAMNETTNIMQR	Deamidated(Q)@10; Deamidated(N)@17		0.0128529	2711.2	1356.61	2711.18	1356.6	2	1.1.1.25894.1	49.75	-1	-1
	99	NANDGISIMQTAEGAMNETTNIMQR	Deamidated(Q)@10; Dioxidation(M)@16; Deamidated(N)@17; Oxidation(M)@23		0.0181659	2759.19	920.736	2759.17	920.73	3	1.1.1.17410.1	34.9833	-1	-1
	99	NANDGISIMQTAEGAMNETTNIMQR	Deamidated(Q)@10; Dioxidation(M)@16; Deamidated(N)@17; Oxidation(M)@23		0.0221693	2759.19	920.737	2759.17	920.73	3	1.1.1.18820.1	37.3833	-1	-1
	99	NANDGISIMQTAEGAMNETTNIMQR	Deamidated(Q)@10; Oxidation(M)@16; Deamidated(N)@17; Oxidation(M)@23		0.0169447	2743.19	1372.6	2743.17	1372.59	2	1.1.1.18285.1	36.4667	-1	-1
	99	NANDGISIMQTAEGAMNETTNIMQR	Dioxidation(M)@16		-0.00427303	2741.2	1371.61	2741.21	1371.61	2	1.1.1.19314.1	38.25	-1	-1
	99	NANDGISIMQTAEGAMNETTNIMQR	Dioxidation(M)@9; Oxidation(M)@23		-0.00305467	2757.2	920.073	2757.2	920.074	3	1.1.1.32040.1	59.85	-1	-1
	99	NANDGISIMQTAEGAMNETTNIMQR	Oxidation(M)@16		-0.000985568	2725.21	1363.61	2725.21	1363.61	2	1.1.1.23041.1	44.85	-1	-1
	99	NANDGISIMQTAEGAMNETTNIMQR	Oxidation(M)@16		-0.00457638	2725.21	1363.61	2725.21	1363.61	2	1.1.1.31668.1	59.2167	-1	-1
	99	NANDGISIMQTAEGAMNETTNIMQR	Oxidation(M)@16		-0.0087698	2725.2	909.408	2725.21	909.411	3	1.1.1.24000.1	46.45	-1	-1
	99	NANDGISIMQTAEGAMNETTNIMQR	Oxidation(M)@16		0.0015518	2725.21	1363.61	2725.21	1363.61	2	1.1.1.26350.1	50.4833	-1	-1
	99	NANDGISIMQTAEGAMNETTNIMQR	Oxidation(M)@16		0.00530437	2725.22	909.413	2725.21	909.411	3	1.1.1.29085.1	54.8833	-1	-1
	99	NANDGISIMQTAEGAMNETTNIMQR	Oxidation(M)@16		0.0119538	2725.22	1363.62	2725.21	1363.61	2	1.1.1.23889.1	46.25	-1	-1
	99	NANDGISIMQTAEGAMNETTNIMQR	Oxidation(M)@16; Deamidated(N)@17		0.00115051	2726.2	1364.11	2726.19	1364.1	2	1.1.1.24239.1	46.8667	-1	-1
	99	NANDGISIMQTAEGAMNETTNIMQR	Oxidation(M)@16; Oxidation(M)@23		-0.00256406	2741.2	1371.61	2741.21	1371.61	2	1.1.1.18969.1	37.65	-1	-1
	99	NANDGISIMQTAEGAMNETTNIMQR	Oxidation(M)@23		-0.00701777	2725.2	1363.61	2725.21	1363.61	2	1.1.1.25970.1	49.8667	-1	-1
	99	NANDGISIMQTAEGAMNETTNIMQR	Oxidation(M)@23		-0.014446	2725.2	909.406	2725.21	909.411	3	1.1.1.27975.1	53.0833	-1	-1
	99	NANDGISIMQTAEGAMNETTNIMQR	Oxidation(M)@23		0.0027658	2725.21	909.412	2725.21	909.411	3	1.1.1.31366.1	58.7	-1	-1
	99	NANDGISIMQTAEGAMNETTNIMQR	Oxidation(M)@23		0.00795435	2725.22	909.413	2725.21	909.411	3	1.1.1.31726.1	59.3167	-1	-1
	99	NANDGISIMQTAEGAMNETTNIMQR	Oxidation(M)@23		0.00935756	2725.22	909.414	2725.21	909.411	3	1.1.1.30247.1	56.8167	-1	-1
	99	NANDGISIMQTAEGAMNETTNIMQR	Oxidation(M)@9		-0.00311845	2725.21	909.41	2725.21	909.411	3	1.1.1.26430.1	50.6167	-1	-1
	99	NANDGISIMQTAEGAMNETTNIMQR	Oxidation(M)@9		-0.00945917	2725.2	1363.61	2725.21	1363.61	2	1.1.1.24907.1	48.05	-1	-1
	99	NANDGISIMQTAEGAMNETTNIMQR	Oxidation(M)@9		-0.0140798	2725.2	909.406	2725.21	909.411	3	1.1.1.26829.1	51.2667	-1	-1
	99	NANDGISIMQTAEGAMNETTNIMQR	Oxidation(M)@9		0.00567749	2725.22	1363.62	2725.21	1363.61	2	1.1.1.27222.1	51.8833	-1	-1
	99	NANDGISIMQTAEGAMNETTNIMQR	Oxidation(M)@9		0.00619046	2725.22	1363.62	2725.21	1363.61	2	1.1.1.28202.1	53.45	-1	-1
	99	NANDGISIMQTAEGAMNETTNIMQR	Oxidation(M)@9		0.00868677	2725.22	909.414	2725.21	909.411	3	1.1.1.29869.1	56.1833	-1	-1
	99	NANDGISIMQTAEGAMNETTNIMQR	Oxidation(M)@9		0.00885131	2725.22	1363.62	2725.21	1363.61	2	1.1.1.29916.1	56.2667	-1	-1
	99	NANDGISIMQTAEGAMNETTNIMQR	Oxidation(M)@9		0.00933959	2725.22	1363.62	2725.21	1363.61	2	1.1.1.29480.1	55.5333	-1	-1
	99	NANDGISIMQTAEGAMNETTNIMQR	Oxidation(M)@9		0.0154616	2725.23	909.416	2725.21	909.411	3	1.1.1.29451.1	55.4833	-1	-1
	99	NANDGISIMQTAEGAMNETTNIMQR	Oxidation(M)@9; Deamidated(N)@17; Oxidation(M)@23		0.014478	2742.2	1372.11	2742.19	1372.1	2	1.1.1.23712.1	45.9667	-1	-1
	99	NANDGISIMQTAEGAMNETTNIMQR	Oxidation(M)@9; Deamidated(Q)@10; Deamidated(N)@17; Oxidation(M)@23		0.0243552	2743.2	1372.61	2743.17	1372.59	2	1.1.1.24943.1	48.1167	-1	-1
	99	NANDGISIMQTAEGAMNETTNIMQR	Oxidation(M)@9; Deamidated(Q)@10; Deamidated(N)@17; Oxidation(M)@23		0.0264661	2743.2	1372.61	2743.17	1372.59	2	1.1.1.20009.1	39.45	-1	-1
	99	NANDGISIMQTAEGAMNETTNIMQR	Oxidation(M)@9; Deamidated(Q)@10; Deamidated(N)@17; Oxidation(M)@23		0.0338767	2743.21	1372.61	2743.17	1372.59	2	1.1.1.23680.1	45.9167	-1	-1
	99	NANDGISIMQTAEGAMNETTNIMQR	Oxidation(M)@9; Deamidated(Q)@10; Oxidation(M)@16		0.0128044	2742.2	1372.11	2742.19	1372.1	2	1.1.1.18386.1	36.65	-1	-1
	99	NANDGISIMQTAEGAMNETTNIMQR	Oxidation(M)@9; Deamidated(Q)@10; Oxidation(M)@16; Oxidation(M)@23		0.007687	2758.19	1380.1	2758.18	1380.1	2	1.1.1.16185.1	32.8333	-1	-1
	99	NANDGISIMQTAEGAMNETTNIMQR	Oxidation(M)@9; Deamidated(Q)@10; Oxidation(M)@16; Oxidation(M)@23		0.00964011	2758.19	1380.1	2758.18	1380.1	2	1.1.1.16541.1	33.4833	-1	-1
	99	NANDGISIMQTAEGAMNETTNIMQR	Oxidation(M)@9; Deamidated(Q)@10; Oxidation(M)@16; Oxidation(M)@23		0.0114666	2758.2	920.406	2758.18	920.402	3	1.1.1.19165.1	37.9833	-1	-1
	99	NANDGISIMQTAEGAMNETTNIMQR	Oxidation(M)@9; Deamidated(Q)@10; Oxidation(M)@16; Oxidation(M)@23		0.0192605	2758.2	1380.11	2758.18	1380.1	2	1.1.1.17008.1	34.2833	-1	-1
	99	NANDGISIMQTAEGAMNETTNIMQR	Oxidation(M)@9; Deamidated(Q)@10; Oxidation(M)@23		0.0045036	2742.19	1372.1	2742.19	1372.1	2	1.1.1.23253.1	45.2	-1	-1
	99	NANDGISIMQTAEGAMNETTNIMQR	Oxidation(M)@9; Deamidated(Q)@10; Oxidation(M)@23		0.0099979	2742.2	1372.11	2742.19	1372.1	2	1.1.1.24533.1	47.3667	-1	-1
	99	NANDGISIMQTAEGAMNETTNIMQR	Oxidation(M)@9; Deamidated(Q)@10; Oxidation(M)@23		0.0129096	2742.2	915.075	2742.19	915.07	3	1.1.1.25535.1	49.15	-1	-1
	99	NANDGISIMQTAEGAMNETTNIMQR	Oxidation(M)@9; Deamidated(Q)@10; Oxidation(M)@23		0.0132926	2742.2	1372.11	2742.19	1372.1	2	1.1.1.21370.1	41.8667	-1	-1
	99	NANDGISIMQTAEGAMNETTNIMQR	Oxidation(M)@9; Deamidated(Q)@10; Oxidation(M)@23		0.0134589	2742.2	915.075	2742.19	915.07	3	1.1.1.23751.1	46.0333	-1	-1
	99	NANDGISIMQTAEGAMNETTNIMQR	Oxidation(M)@9; Deamidated(Q)@10; Oxidation(M)@23		0.0142692	2742.2	1372.11	2742.19	1372.1	2	1.1.1.20694.1	40.6667	-1	-1
	99	NANDGISIMQTAEGAMNETTNIMQR	Oxidation(M)@9; Deamidated(Q)@10; Oxidation(M)@23		0.0175945	2742.21	915.076	2742.19	915.07	3	1.1.1.24508.1	47.3333	-1	-1
	99	NANDGISIMQTAEGAMNETTNIMQR	Oxidation(M)@9; Oxidation(M)@16		-3.79483e-05	2741.21	1371.61	2741.21	1371.61	2	1.1.1.18626.1	37.05	-1	-1
	99	NANDGISIMQTAEGAMNETTNIMQR	Oxidation(M)@9; Oxidation(M)@16; Deamidated(N)@17		-0.00155565	2742.19	915.07	2742.19	915.07	3	1.1.1.17476.1	35.1	-1	-1
	99	NANDGISIMQTAEGAMNETTNIMQR	Oxidation(M)@9; Oxidation(M)@16; Deamidated(N)@17; Oxidation(M)@23		-0.000707582	2758.18	920.402	2758.18	920.402	3	1.1.1.13601.1	28.15	-1	-1
	99	NANDGISIMQTAEGAMNETTNIMQR	Oxidation(M)@9; Oxidation(M)@16; Deamidated(N)@17; Oxidation(M)@23		0.0102274	2758.2	1380.11	2758.18	1380.1	2	1.1.1.18660.1	37.1	-1	-1
	99	NANDGISIMQTAEGAMNETTNIMQR	Oxidation(M)@9; Oxidation(M)@16; Deamidated(N)@17; Oxidation(M)@23		0.0136907	2758.2	1380.11	2758.18	1380.1	2	1.1.1.17924.1	35.8667	-1	-1
	99	NANDGISIMQTAEGAMNETTNIMQR	Oxidation(M)@9; Oxidation(M)@16; Deamidated(N)@17; Oxidation(M)@23		0.0229226	2758.21	1380.11	2758.18	1380.1	2	1.1.1.22566.1	44.0167	-1	-1
	99	NANDGISIMQTAEGAMNETTNIMQR	Oxidation(M)@9; Oxidation(M)@16; Oxidation(M)@23		-0.000790989	2757.2	920.074	2757.2	920.074	3	1.1.1.15781.1	32.1333	-1	-1
	99	NANDGISIMQTAEGAMNETTNIMQR	Oxidation(M)@9; Oxidation(M)@16; Oxidation(M)@23		-0.00106995	2757.2	1379.61	2757.2	1379.61	2	1.1.1.19628.1	38.7833	-1	-1
	99	NANDGISIMQTAEGAMNETTNIMQR	Oxidation(M)@9; Oxidation(M)@16; Oxidation(M)@23		-0.00161188	2757.2	920.073	2757.2	920.074	3	1.1.1.17754.1	35.5667	-1	-1
	99	NANDGISIMQTAEGAMNETTNIMQR	Oxidation(M)@9; Oxidation(M)@16; Oxidation(M)@23		-0.00232225	2757.2	920.073	2757.2	920.074	3	1.1.1.15444.1	31.5333	-1	-1
	99	NANDGISIMQTAEGAMNETTNIMQR	Oxidation(M)@9; Oxidation(M)@16; Oxidation(M)@23		-0.00280514	2757.2	920.073	2757.2	920.074	3	1.1.1.16117.1	32.7167	-1	-1
	99	NANDGISIMQTAEGAMNETTNIMQR	Oxidation(M)@9; Oxidation(M)@16; Oxidation(M)@23		-0.00448791	2757.2	1379.61	2757.2	1379.61	2	1.1.1.15154.1	31.0333	-1	-1
	99	NANDGISIMQTAEGAMNETTNIMQR	Oxidation(M)@9; Oxidation(M)@16; Oxidation(M)@23		-0.00488572	2757.2	920.072	2757.2	920.074	3	1.1.1.16795.1	33.9333	-1	-1
	99	NANDGISIMQTAEGAMNETTNIMQR	Oxidation(M)@9; Oxidation(M)@16; Oxidation(M)@23		-0.00599753	2757.19	1379.6	2757.2	1379.61	2	1.1.1.15496.1	31.6167	-1	-1
	99	NANDGISIMQTAEGAMNETTNIMQR	Oxidation(M)@9; Oxidation(M)@16; Oxidation(M)@23		0.00112731	2757.2	1379.61	2757.2	1379.61	2	1.1.1.14833.1	30.4333	-1	-1
	99	NANDGISIMQTAEGAMNETTNIMQR	Oxidation(M)@9; Oxidation(M)@16; Oxidation(M)@23		0.00232179	2757.2	920.075	2757.2	920.074	3	1.1.1.18112.1	36.1833	-1	-1
	99	NANDGISIMQTAEGAMNETTNIMQR	Oxidation(M)@9; Oxidation(M)@16; Oxidation(M)@23		0.00425634	2757.21	1379.61	2757.2	1379.61	2	1.1.1.14148.1	29.25	-1	-1
	99	NANDGISIMQTAEGAMNETTNIMQR	Oxidation(M)@9; Oxidation(M)@23		-0.000282088	2741.21	1371.61	2741.21	1371.61	2	1.1.1.20339.1	40.05	-1	-1
	99	NANDGISIMQTAEGAMNETTNIMQR	Oxidation(M)@9; Oxidation(M)@23		-0.000521672	2741.2	914.742	2741.21	914.742	3	1.1.1.31367.1	58.7	-1	-1
	99	NANDGISIMQTAEGAMNETTNIMQR	Oxidation(M)@9; Oxidation(M)@23		-0.00117904	2741.2	914.742	2741.21	914.742	3	1.1.1.20835.1	40.9167	-1	-1
	99	NANDGISIMQTAEGAMNETTNIMQR	Oxidation(M)@9; Oxidation(M)@23		-0.00180483	2741.2	914.742	2741.21	914.742	3	1.1.1.24845.1	47.9333	-1	-1
	99	NANDGISIMQTAEGAMNETTNIMQR	Oxidation(M)@9; Oxidation(M)@23		-0.0028082	2741.2	1371.61	2741.21	1371.61	2	1.1.1.22897.1	44.6	-1	-1
	99	NANDGISIMQTAEGAMNETTNIMQR	Oxidation(M)@9; Oxidation(M)@23		-0.00290203	2741.2	914.741	2741.21	914.742	3	1.1.1.19487.1	38.55	-1	-1
	99	NANDGISIMQTAEGAMNETTNIMQR	Oxidation(M)@9; Oxidation(M)@23		-0.00293289	2741.2	1371.61	2741.21	1371.61	2	1.1.1.19664.1	38.85	-1	-1
	99	NANDGISIMQTAEGAMNETTNIMQR	Oxidation(M)@9; Oxidation(M)@23		-0.00363587	2741.2	914.741	2741.21	914.742	3	1.1.1.23014.1	44.8	-1	-1
	99	NANDGISIMQTAEGAMNETTNIMQR	Oxidation(M)@9; Oxidation(M)@23		-0.00390945	2741.2	1371.61	2741.21	1371.61	2	1.1.1.24180.1	46.75	-1	-1
	99	NANDGISIMQTAEGAMNETTNIMQR	Oxidation(M)@9; Oxidation(M)@23		-0.00394418	2741.2	1371.61	2741.21	1371.61	2	1.1.1.21967.1	42.9667	-1	-1
	99	NANDGISIMQTAEGAMNETTNIMQR	Oxidation(M)@9; Oxidation(M)@23		-0.00473308	2741.2	914.741	2741.21	914.742	3	1.1.1.20504.1	40.3167	-1	-1
	99	NANDGISIMQTAEGAMNETTNIMQR	Oxidation(M)@9; Oxidation(M)@23		-0.00500545	2741.2	1371.61	2741.21	1371.61	2	1.1.1.25019.1	48.2667	-1	-1
	99	NANDGISIMQTAEGAMNETTNIMQR	Oxidation(M)@9; Oxidation(M)@23		-0.00540902	2741.2	1371.61	2741.21	1371.61	2	1.1.1.22547.1	44	-1	-1
	99	NANDGISIMQTAEGAMNETTNIMQR	Oxidation(M)@9; Oxidation(M)@23		-0.00622615	2741.2	1371.61	2741.21	1371.61	2	1.1.1.21034.1	41.2667	-1	-1
	99	NANDGISIMQTAEGAMNETTNIMQR	Oxidation(M)@9; Oxidation(M)@23		-0.00638102	2741.2	914.74	2741.21	914.742	3	1.1.1.21170.1	41.5167	-1	-1
	99	NANDGISIMQTAEGAMNETTNIMQR	Oxidation(M)@9; Oxidation(M)@23		-0.00656555	2741.2	914.74	2741.21	914.742	3	1.1.1.21507.1	42.1	-1	-1
	99	NANDGISIMQTAEGAMNETTNIMQR	Oxidation(M)@9; Oxidation(M)@23		-0.0115079	2741.19	914.739	2741.21	914.742	3	1.1.1.22665.1	44.2	-1	-1
	99	NANDGISIMQTAEGAMNETTNIMQR	Oxidation(M)@9; Oxidation(M)@23		-0.0122404	2741.19	914.738	2741.21	914.742	3	1.1.1.23382.1	45.4167	-1	-1
	99	NANDGISIMQTAEGAMNETTNIMQR	Oxidation(M)@9; Oxidation(M)@23		-0.0175504	2741.19	914.737	2741.21	914.742	3	1.1.1.21921.1	42.8833	-1	-1
	99	NANDGISIMQTAEGAMNETTNIMQR	Oxidation(M)@9; Oxidation(M)@23		0.00936457	2741.21	914.745	2741.21	914.742	3	1.1.1.32080.1	59.9333	-1	-1
	99	NLENVHENLATSNSR		cleaved N-N@N-term	-0.00350769	1696.81	849.412	1696.81	849.414	2	1.1.1.3291.1	8.2333	-1	-1
	99	NLENVHENLATSNSR		cleaved N-N@N-term	0.000111941	1696.81	566.612	1696.81	566.612	3	1.1.1.3289.1	8.2333	-1	-1
	99	QAPNLALTLLG	Dehydrated(T)@8		-0.000653265	1091.63	546.824	1091.63	546.824	2	1.1.1.27138.1	51.75	-1	-1
	99	QIGGSSGEAVQIGLK		cleaved F-Q@N-term	-0.00245222	1442.77	722.393	1442.77	722.394	2	1.1.1.11426.1	24.05	-1	-1
	99	QIGGSSGEAVQIGLK		cleaved F-Q@N-term	-0.00460098	1442.77	722.391	1442.77	722.394	2	1.1.1.12671.1	26.4167	-1	-1
	99	QIGGSSGEAVQIGLK		cleaved F-Q@N-term	-0.00472305	1442.77	722.391	1442.77	722.394	2	1.1.1.12105.1	25.3667	-1	-1
	99	QIGGSSGEAVQIGLK		cleaved F-Q@N-term	-0.00676944	1442.77	722.39	1442.77	722.394	2	1.1.1.11066.1	23.4167	-1	-1
	99	QIGGSSGEAVQIGLK		cleaved F-Q@N-term	0.00199079	1442.77	722.395	1442.77	722.394	2	1.1.1.10099.1	21.6	-1	-1
	99	QILQQVSTTILAQAK	Gln->pyro-Glu@N-term	cleaved Q-Q@N-term	-0.00367082	1623.92	812.965	1623.92	812.967	2	1.1.1.28730.1	54.3167	-1	-1
	99	QQILQQVSTTILAQAK			-0.000585838	1769	590.675	1769	590.676	3	1.1.1.25458.1	49.0333	-1	-1
	99	QQILQQVSTTILAQAK			-0.00113515	1769	590.675	1769	590.676	3	1.1.1.22505.1	43.9333	-1	-1
	99	QQILQQVSTTILAQAK			-0.00117166	1769	590.675	1769	590.676	3	1.1.1.31284.1	58.5667	-1	-1
	99	QQILQQVSTTILAQAK			-0.00168447	1769	590.675	1769	590.676	3	1.1.1.26367.1	50.5167	-1	-1
	99	QQILQQVSTTILAQAK			-0.00187128	1769	885.509	1769	885.51	2	1.1.1.25579.1	49.2333	-1	-1
	99	QQILQQVSTTILAQAK			-0.00232425	1769	885.509	1769	885.51	2	1.1.1.23777.1	46.0667	-1	-1
	99	QQILQQVSTTILAQAK			-0.00357931	1769	885.508	1769	885.51	2	1.1.1.18162.1	36.2667	-1	-1
	99	QQILQQVSTTILAQAK			-0.00418966	1769	885.508	1769	885.51	2	1.1.1.26589.1	50.8833	-1	-1
	99	QQILQQVSTTILAQAK			-1.15653	1767.85	590.29	1769	590.676	3	1.1.1.26393.1	50.5667	-1	-1
	99	QQILQQVSTTILAQAK			0.000325974	1769.01	885.51	1769	885.51	2	1.1.1.24486.1	47.2833	-1	-1
	99	QQILQQVSTTILAQAK			0.000325974	1769.01	885.51	1769	885.51	2	1.1.1.25941.1	49.8333	-1	-1
	99	QQILQQVSTTILAQAK			0.000476279	1769.01	590.676	1769	590.676	3	1.1.1.24458.1	47.2333	-1	-1
	99	QQILQQVSTTILAQAK			0.00101687	1769.01	590.676	1769	590.676	3	1.1.1.29699.1	55.9	-1	-1
	99	QQILQQVSTTILAQAK			0.0012087	1769.01	590.676	1769	590.676	3	1.1.1.25108.1	48.4167	-1	-1
	99	QQILQQVSTTILAQAK			0.00145992	1769.01	885.51	1769	885.51	2	1.1.1.25194.1	48.5667	-1	-1
	99	QQILQQVSTTILAQAK			0.00156619	1769.01	590.676	1769	590.676	3	1.1.1.27188.1	51.8333	-1	-1
	99	QQILQQVSTTILAQAK			0.00194112	1769.01	590.676	1769	590.676	3	1.1.1.23921.1	46.3167	-1	-1
	99	QQILQQVSTTILAQAK			0.00194112	1769.01	590.676	1769	590.676	3	1.1.1.26774.1	51.1833	-1	-1
	99	QQILQQVSTTILAQAK			0.00284792	1769.01	590.677	1769	590.676	3	1.1.1.30074.1	56.5333	-1	-1
	99	QQILQQVSTTILAQAK			0.00449587	1769.01	590.677	1769	590.676	3	1.1.1.27801.1	52.8167	-1	-1
	99	QQILQQVSTTILAQAK			0.00522829	1769.01	590.677	1769	590.676	3	1.1.1.28794.1	54.4167	-1	-1
	99	QQILQQVSTTILAQAK			0.00541139	1769.01	590.677	1769	590.676	3	1.1.1.31692.1	59.25	-1	-1
	99	QQILQQVSTTILAQAK			0.0109132	1769.02	590.679	1769	590.676	3	1.1.1.30829.1	57.8	-1	-1
	99	QQILQQVSTTILAQAK	Carbamidomethyl(K)@16		-0.00271159	1826.02	609.682	1826.03	609.683	3	1.1.1.22550.1	44	-1	-1
	99	QQILQQVSTTILAQAK	Deamidated(Q)@6		0.0120386	1770	591.008	1769.99	591.004	3	1.1.1.25847.1	49.6667	-1	-1
	99	QQILQQVSTTILAQAK	Gln->pyro-Glu@N-term		0.00339222	1751.98	876.998	1751.98	876.996	2	1.1.1.30800.1	57.75	-1	-1
	99	QQILQQVSTTILAQAK	Gln->pyro-Glu@N-term		0.00376876	1751.98	876.998	1751.98	876.996	2	1.1.1.29250.1	55.15	-1	-1
	99	QTAEGAMNETTNIMQR		cleaved M-Q@N-term	-0.00182273	1793.8	897.908	1793.8	897.909	2	1.1.1.10707.1	22.7	-1	-1
	99	QTAEGAMNETTNIMQR	Oxidation(M)@14	cleaved M-Q@N-term	-0.00183608	1809.8	905.906	1809.8	905.907	2	1.1.1.5965.1	13.3833	-1	-1
	99	QTAEGAMNETTNIMQR	Oxidation(M)@7	cleaved M-Q@N-term	-0.000336047	1809.8	905.906	1809.8	905.907	2	1.1.1.5597.1	12.7	-1	-1
	99	QTAEGAMNETTNIMQR	Oxidation(M)@7; Oxidation(M)@14	cleaved M-Q@N-term	-0.00214525	1825.79	913.903	1825.79	913.904	2	1.1.1.2805.1	7.35	-1	-1
	99	RLEAQMSGIDVAVR		cleaved N-R@N-term; missed R-L@1	0.00314909	1543.82	515.613	1543.81	515.612	3	1.1.1.10657.1	22.6167	-1	-1
	99	RLEAQMSGIDVAVR	Oxidation(M)@6	cleaved N-R@N-term; missed R-L@1	-0.000673028	1559.81	520.943	1559.81	520.944	3	1.1.1.6224.1	13.8667	-1	-1
	99	RSELGAMQNRFDHVINNLENVHENLATSNSR		cleaved H-R@N-term; missed R-S@1; missed R-F@10	0.96097	3565.69	1189.57	3564.72	1189.25	3	1.1.1.13734.1	28.3833	-1	-1
	99	SAGYYESVDDINVTDVGGAQR	Delta:H(4)C(2)@N-term	cleaved M-S@N-term	-0.00264547	2243.03	1122.52	2243.03	1122.52	2	1.1.1.21745.1	42.55	-1	-1
	99	SAGYYESVDDINVTDVGGAQR	Delta:H(4)C(2)@N-term	cleaved M-S@N-term	-0.00322312	2243.03	1122.52	2243.03	1122.52	2	1.1.1.24359.1	47.0667	-1	-1
	99	SAGYYESVDDINVTDVGGAQR	Delta:H(4)C(2)@N-term	cleaved M-S@N-term	-0.00346726	2243.03	1122.52	2243.03	1122.52	2	1.1.1.22125.1	43.25	-1	-1
	99	SAGYYESVDDINVTDVGGAQR	Delta:H(4)C(2)@N-term	cleaved M-S@N-term	-0.0037114	2243.03	1122.52	2243.03	1122.52	2	1.1.1.21408.1	41.9333	-1	-1
	99	SAGYYESVDDINVTDVGGAQR	Delta:H(4)C(2)@N-term	cleaved M-S@N-term	-0.0065517	2243.03	1122.52	2243.03	1122.52	2	1.1.1.21063.1	41.3167	-1	-1
	99	SAGYYESVDDINVTDVGGAQR	Delta:H(4)C(2)@N-term	cleaved M-S@N-term	-0.00740757	2243.03	1122.52	2243.03	1122.52	2	1.1.1.22464.1	43.85	-1	-1
	99	SAGYYESVDDINVTDVGGAQR	Delta:H(4)C(2)@N-term	cleaved M-S@N-term	0.000678485	2243.03	748.686	2243.03	748.685	3	1.1.1.20784.1	40.8167	-1	-1
	99	SAGYYESVDDINVTDVGGAQR	Delta:H(4)C(2)@N-term	cleaved M-S@N-term	0.00406701	2243.04	1122.53	2243.03	1122.52	2	1.1.1.20716.1	40.7	-1	-1
	99	SAGYYESVDDINVTDVGGAQR	Delta:H(4)C(2)@N-term; Deamidated(N)@12	cleaved M-S@N-term	0.0139783	2244.03	1123.02	2244.02	1123.02	2	1.1.1.23244.1	45.1833	-1	-1
	99	SAGYYESVDDINVTDVGGAQR	Delta:H(4)C(2)@N-term; Deamidated(N)@12	cleaved M-S@N-term	0.0162641	2244.04	1123.03	2244.02	1123.02	2	1.1.1.22856.1	44.5333	-1	-1
	99	SAKDDAAGLQISNR		cleaved N-S@N-term; missed K-D@3	-0.0081319	1444.72	723.367	1444.73	723.371	2	1.1.1.2958.1	7.65	-1	-1
	99	SELGAMQNR			-0.00047203	1004.47	503.243	1004.47	503.243	2	1.1.1.1486.1	4.4	-1	-1
	99	SELGAMQNR	Carbamidomethyl@N-term		-0.00251674	1061.49	531.752	1061.49	531.753	2	1.1.1.2133.1	5.7333	-1	-1
	99	SELGAMQNR	Carbamidomethyl@N-term; Oxidation(M)@6		-4.34439e-05	1077.49	539.751	1077.49	539.751	2	1.1.1.175.1	0.9333	-1	-1
	99	SELGAMQNR	Oxidation(M)@6		-0.00139096	1020.46	511.24	1020.47	511.24	2	1.1.1.17.1	0.0167	-1	-1
	99	SELGAMQNR	Oxidation(M)@6		-0.0019574	1020.46	511.239	1020.47	511.24	2	1.1.1.1605.1	4.6167	-1	-1
	99	SLQASNGSNSQSER		cleaved L-S@N-term	0.00693563	1463.67	732.841	1463.66	732.837	2	1.1.1.5850.1	13.15	-1	-1
	99	SLQASNGSNSQSER	Deamidated(N)@6	cleaved L-S@N-term	-0.0019505	1464.64	733.328	1464.64	733.329	2	1.1.1.6627.1	14.7833	-1	-1
	99	SMSAGYYESVDDINVTDVGGAQR	Delta:H(4)C(2)@N-term	cleaved L-S@N-term	-0.00402603	2461.1	1231.56	2461.11	1231.56	2	1.1.1.23186.1	45.0833	-1	-1
	99	SMSAGYYESVDDINVTDVGGAQR	Delta:H(4)C(2)@N-term; Oxidation(M)@2	cleaved L-S@N-term	-0.0023043	2477.1	1239.56	2477.1	1239.56	2	1.1.1.20142.1	39.6833	-1	-1
	99	SMSAGYYESVDDINVTDVGGAQR	Delta:H(4)C(2)@N-term; Oxidation(M)@2	cleaved L-S@N-term	-0.00282418	2477.1	826.707	2477.1	826.708	3	1.1.1.20169.1	39.75	-1	-1
	99	SMSAGYYESVDDINVTDVGGAQR	Delta:H(4)C(2)@N-term; Oxidation(M)@2	cleaved L-S@N-term	-0.00303672	2477.1	1239.56	2477.1	1239.56	2	1.1.1.20103.1	39.6167	-1	-1
	99	SSGEAVQIGLK		cleaved G-S@N-term	0.000602271	1087.59	544.801	1087.59	544.801	2	1.1.1.5445.1	12.4	-1	-1
	99	TAEGAMNETTNIMQR		cleaved Q-T@N-term	-0.000673299	1665.74	833.88	1665.74	833.88	2	1.1.1.9059.1	19.55	-1	-1
	99	TAEGAMNETTNIMQR	Oxidation(M)@13	cleaved Q-T@N-term	-0.00820391	1681.73	841.873	1681.74	841.877	2	1.1.1.4580.1	10.6	-1	-1
	99	TAEGAMNETTNIMQR	Oxidation(M)@6	cleaved Q-T@N-term	-0.000391439	1681.74	841.877	1681.74	841.877	2	1.1.1.4994.1	11.4667	-1	-1
	99	TAEGAMNETTNIMQR	Oxidation(M)@6; Oxidation(M)@13	cleaved Q-T@N-term	-0.00303468	1697.73	849.873	1697.73	849.875	2	1.1.1.2152.1	5.7667	-1	-1
	99	TAIQEEVTALND		cleaved D-E@C-term	-0.00164189	1302.63	652.322	1302.63	652.322	2	1.1.1.15517.1	31.6667	-1	-1
	99	TAIQEEVTALNDELNR			-0.00130617	1814.9	908.457	1814.9	908.458	2	1.1.1.24027.1	46.5	-1	-1
	99	TAIQEEVTALNDELNR			-0.00460205	1814.9	908.456	1814.9	908.458	2	1.1.1.16659.1	33.7	-1	-1
	99	TAIQEEVTALNDELNR			-0.00814207	1814.89	908.454	1814.9	908.458	2	1.1.1.18926.1	37.5667	-1	-1
	99	TAIQEEVTALNDELNR			-0.982137	1813.92	907.967	1814.9	908.458	2	1.1.1.16738.1	33.8333	-1	-1
	99	TAIQEEVTALNDELNR			0.000505486	1814.9	908.458	1814.9	908.458	2	1.1.1.16332.1	33.1	-1	-1
	99	TAIQEEVTALNDELNR			1.89944	1816.8	909.408	1814.9	908.458	2	1.1.1.18804.1	37.35	-1	-1
	99	TAIQEEVTALNDELNR			1.90559	1816.81	909.411	1814.9	908.458	2	1.1.1.24348.1	47.05	-1	-1
	99	TAIQEEVTALNDELNR	Carbamidomethyl(E)@6		-0.00224666	1871.92	624.981	1871.92	624.981	3	1.1.1.21369.1	41.8667	-1	-1
	99	TAIQEEVTALNDELNR	Carbamidomethyl(E)@6		-0.00294302	1871.92	936.967	1871.92	936.969	2	1.1.1.21372.1	41.8667	-1	-1
	99	TAIQEEVTALNDELNR	Carbamidomethyl@N-term		-0.00180277	1871.92	624.981	1871.92	624.981	3	1.1.1.22666.1	44.2	-1	-1
	99	TAIQEEVTALNDELNR	Carbamidomethyl@N-term		-0.00633792	1871.92	936.965	1871.92	936.969	2	1.1.1.23545.1	45.6833	-1	-1
	99	TAIQEEVTALNDELNR	Carbamidomethyl@N-term		0.00562684	1871.93	624.983	1871.92	624.981	3	1.1.1.22326.1	43.6	-1	-1
	99	TAIQEEVTALNDELNR	Carbamidomethyl@N-term; Deamidated(N)@11		0.052157	1872.96	937.487	1872.91	937.461	2	1.1.1.18198.1	36.3167	-1	-1
	99	TAIQEEVTALNDELNR	Carbamyl@N-term		0.00168676	1857.91	620.31	1857.91	620.31	3	1.1.1.28537.1	54	-1	-1
	99	TAIQEEVTALNDELNR	Cation:Na(E)@6		-0.0104212	1836.87	613.298	1836.88	613.302	3	1.1.1.21647.1	42.3333	-1	-1
	99	TAIQEEVTALNDELNR	Deamidated(N)@11		-0.00778709	1815.88	908.946	1815.89	908.95	2	1.1.1.19323.1	38.2667	-1	-1
	99	TAIQEEVTALNDELNR	Deamidated(N)@11		0.000495707	1815.89	908.95	1815.89	908.95	2	1.1.1.17928.1	35.8833	-1	-1
	99	TAIQEEVTALNDELNR	Deamidated(N)@11		0.0017322	1815.89	606.303	1815.89	606.302	3	1.1.1.18014.1	36.0167	-1	-1
	99	TAIQEEVTALNDELNR	Deamidated(N)@11		0.00389881	1815.89	606.304	1815.89	606.302	3	1.1.1.17633.1	35.3667	-1	-1
	99	TAIQEEVTALNDELNR	Deamidated(N)@11		0.00620139	1815.89	606.304	1815.89	606.302	3	1.1.1.19031.1	37.75	-1	-1
	99	TAIQEEVTALNDELNR	Lys-add@N-term		-0.0034161	1942.99	972.504	1943	972.505	2	1.1.1.17416.1	34.9833	-1	-1
	99	VHENLATSNSR		cleaved N-V@N-term	-8.03277	1218.57	610.291	1226.6	614.307	2	1.1.1.19740.1	38.9833	-1	-1
	99	VTALNDELNRIAETTSFGGKKLLNGSFGSSSFQIGGSSGEAVQIGLK		cleaved E-V@N-term; missed R-I@10; missed K-K@20; missed K-L@21	-5.9928	4778.47	1593.83	4784.46	1595.83	3	1.1.1.28871.1	54.5333	-1	-1
	99	YYESVDDINVTDVGGAQR		cleaved G-Y@N-term	-0.00176346	1999.91	1000.96	1999.91	1000.96	2	1.1.1.16911.1	34.1167	-1	-1
	99	TAIQEEVTALNDELNR			-0.00460205	1814.9	908.456	1814.9	908.458	2	1.1.1.16659.1	33.7	-1	-1
	99	TAIQEEVTALNDELNR			-0.00814207	1814.89	908.454	1814.9	908.458	2	1.1.1.18926.1	37.5667	-1	-1
	99	TAIQEEVTALNDELNR			-0.982137	1813.92	907.967	1814.9	908.458	2	1.1.1.16738.1	33.8333	-1	-1
	99	TAIQEEVTALNDELNR			0.000505486	1814.9	908.458	1814.9	908.458	2	1.1.1.16332.1	33.1	-1	-1
	99	TAIQEEVTALNDELNR			1.89944	1816.8	909.408	1814.9	908.458	2	1.1.1.18804.1	37.35	-1	-1
	99	TAIQEEVTALNDELNR			1.90559	1816.81	909.411	1814.9	908.458	2	1.1.1.24348.1	47.05	-1	-1
	99	TAIQEEVTALNDELNR	Carbamidomethyl(E)@6		-0.00224666	1871.92	624.981	1871.92	624.981	3	1.1.1.21369.1	41.8667	-1	-1
	99	TAIQEEVTALNDELNR	Carbamidomethyl(E)@6		-0.00294302	1871.92	936.967	1871.92	936.969	2	1.1.1.21372.1	41.8667	-1	-1
	99	TAIQEEVTALNDELNR	Carbamidomethyl@N-term		-0.00180277	1871.92	624.981	1871.92	624.981	3	1.1.1.22666.1	44.2	-1	-1
	99	TAIQEEVTALNDELNR	Carbamidomethyl@N-term		-0.00633792	1871.92	936.965	1871.92	936.969	2	1.1.1.23545.1	45.6833	-1	-1
	99	TAIQEEVTALNDELNR	Carbamidomethyl@N-term		0.00562684	1871.93	624.983	1871.92	624.981	3	1.1.1.22326.1	43.6	-1	-1
	99	TAIQEEVTALNDELNR	Carbamidomethyl@N-term; Deamidated(N)@11		0.052157	1872.96	937.487	1872.91	937.461	2	1.1.1.18198.1	36.3167	-1	-1
	99	TAIQEEVTALNDELNR	Carbamyl@N-term		0.00168676	1857.91	620.31	1857.91	620.31	3	1.1.1.28537.1	54	-1	-1
	99	TAIQEEVTALNDELNR	Cation:Na(E)@6		-0.0104212	1836.87	613.298	1836.88	613.302	3	1.1.1.21647.1	42.3333	-1	-1
	99	TAIQEEVTALNDELNR	Deamidated(N)@11		-0.00778709	1815.88	908.946	1815.89	908.95	2	1.1.1.19323.1	38.2667	-1	-1
	99	TAIQEEVTALNDELNR	Deamidated(N)@11		0.000495707	1815.89	908.95	1815.89	908.95	2	1.1.1.17928.1	35.8833	-1	-1
	99	TAIQEEVTALNDELNR	Deamidated(N)@11		0.0017322	1815.89	606.303	1815.89	606.302	3	1.1.1.18014.1	36.0167	-1	-1
	99	TAIQEEVTALNDELNR	Deamidated(N)@11		0.00389881	1815.89	606.304	1815.89	606.302	3	1.1.1.17633.1	35.3667	-1	-1
	99	TAIQEEVTALNDELNR	Deamidated(N)@11		0.00620139	1815.89	606.304	1815.89	606.302	3	1.1.1.19031.1	37.75	-1	-1
	99	TAIQEEVTALNDELNR	Lys-add@N-term		-0.0034161	1942.99	972.504	1943	972.505	2	1.1.1.17416.1	34.9833	-1	-1
	99	VHENLATSNSR		cleaved N-V@N-term	-8.03277	1218.57	610.291	1226.6	614.307	2	1.1.1.19740.1	38.9833	-1	-1
	99	VTALNDELNRIAETTSFGGKKLLNGSFGSSSFQIGGSSGEAVQIGLK		cleaved E-V@N-term; missed R-I@10; missed K-K@20; missed K-L@21	-5.9928	4778.47	1593.83	4784.46	1595.83	3	1.1.1.28871.1	54.5333	-1	-1
	99	YYESVDDINVTDVGGAQR		cleaved G-Y@N-term	-0.00176346	1999.91	1000.96	1999.91	1000.96	2	1.1.1.16911.1	34.1167	-1	-1
	99	YYESVDDINVTDVGGAQR		cleaved G-Y@N-term	-0.00176346	1999.91	1000.96	1999.91	1000.96	2	1.1.1.16911.1	34.1167	-1	-1
1	88.8	86.21	A0A2T5EW64	CWO07_10555	Flagellin OS=Vibrio splendidus OX=29497 GN=CWO07_10555 PE=3 SV=1	40.344			191	400
	Conf	Sequence	Modifications	Cleavages	dMass	Prec MW	Prec m/z	Theor MW	Theor m/z	Theor z	Spectrum	Time	PrecursorSignal	PrecursorElution
	95.02	QMSGIDVAVR	Oxidation(M)@2	cleaved A-Q@N-term	-0.000813814	1090.54	546.279	1090.54	546.279	2	1.1.1.4175.1	9.8	-1	-1
	95.05	IAETTSFGGK	Carbamyl@N-term		0.000893401	1052.51	527.265	1052.51	527.264	2	1.1.1.8191.1	17.8833	-1	-1
	95.18	NANDGISIMQTAEGAMNETTNIMQR	Oxidation(M)@16; Deamidated(N)@17; Oxidation(M)@23		0.00679129	2742.2	915.073	2742.19	915.07	3	1.1.1.15586.1	31.7833	-1	-1
	95.39	TDDINMGGFSYVANGMASDSWAVKSNQNDMTMSFTDR	Oxidation(M)@16; Trp->Hydroxykynurenin(W)@21; Oxidation(M)@30; Oxidation(M)@32	missed K-S@24	0.0701971	4130.76	1033.7	4130.69	1033.68	4	1.1.1.29570.1	55.6833	-1	-1
	95.7	EGAMNETTNIMQRMRDLSLQASNGSNSQSER	Oxidation(M)@14; Arg->GluSA(R)@15	cleaved A-E@N-term; missed R-M@13; missed R-D@15	-0.0347692	3427.47	1143.5	3427.5	1143.51	3	1.1.1.4662.1	10.75	-1	-1
	95.7	VSTTILAQAK		cleaved Q-V@N-term	0.000573973	1030.6	516.309	1030.6	516.308	2	1.1.1.4523.1	10.4833	-1	-1
	95.71	NANDGISIMQTAEGAMNETTNIMQR	Carbamidomethyl(E)@13; Oxidation(M)@16		0.0119163	2782.24	928.422	2782.23	928.418	3	1.1.1.12706.1	26.4667	-1	-1
	95.72	VSTTILAQAK		cleaved Q-V@N-term	-3.63755e-05	1030.6	516.308	1030.6	516.308	2	1.1.1.5076.1	11.65	-1	-1
	95.78	IAETTSFGGK			0.0483075	1009.56	505.785	1009.51	505.761	2	1.1.1.8382.1	18.25	-1	-1
	95.91	DDINVTDVGGAQR		cleaved V-D@N-term	0.971013	1359.61	1360.62	1358.64	1359.65	1	1.1.1.24126.1	46.6667	-1	-1
	96.05	SELGAMQNR	Oxidation(M)@6; Deamidated(Q)@7		-0.000449916	1021.45	511.732	1021.45	511.732	2	1.1.1.497.1	2.6833	-1	-1
	96.21	AQMSGIDVAVR	Oxidation(M)@3	cleaved E-A@N-term	0.0593665	1161.64	581.828	1161.58	581.798	2	1.1.1.9334.1	20.0833	-1	-1
	96.23	AVSILDTAMK	Oxidation(M)@9; Carbamidomethyl(K)@10		-0.00167349	1120.58	561.296	1120.58	561.297	2	1.1.1.6213.1	13.85	-1	-1
	96.45	NANDGISIMQTAEGAMNETTNIMQR	Oxidation(M)@9; Oxidation(M)@16; Oxidation(M)@23		0.00378663	2757.2	920.075	2757.2	920.074	3	1.1.1.20332.1	40.0333	-1	-1
	96.49	FDHVINNLENVHENLATSNSR	Formyl@N-term; Deamidated(N)@6; Deamidated(N)@19		0.00645719	2452.13	614.04	2452.13	614.039	4	1.1.1.10746.1	22.7667	-1	-1
	96.49	QQILQQVSTTILAQAK	Carbamyl(K)@16		-7.16693e-05	1812.01	605.011	1812.01	605.011	3	1.1.1.27256.1	51.95	-1	-1
	96.49	VSILDTAMK	Oxidation(M)@8	cleaved A-V@N-term	0.00134921	992.523	497.269	992.521	497.268	2	1.1.1.5767.1	13.0167	-1	-1
	96.52	SELGAMQNR	Oxidation(M)@6; Deamidated(N)@8		-0.000852875	1021.45	511.732	1021.45	511.732	2	1.1.1.338.1	1.7	-1	-1
	96.54	AVSILDTAMK	Dioxidation(M)@9		-0.00115213	1079.55	540.783	1079.55	540.784	2	1.1.1.6308.1	14.0667	-1	-1
	96.66	QTAEGAMNETTNIMQR	Deamidated(Q)@1; Oxidation(M)@7; Deamidated(N)@8	cleaved M-Q@N-term	0.0341521	1811.8	906.908	1811.77	906.891	2	1.1.1.5637.1	12.7667	-1	-1
	96.68	QMLKQQILQQVSTTILAQAK	Deamidated(Q)@9	cleaved T-Q@N-term; missed K-Q@4	-0.225755	2270.04	757.688	2270.27	757.763	3	1.1.1.16461.1	33.3333	-1	-1
	96.7	NANDGISIMQTAEGAMNETTNIMQR	Oxidation(M)@16; Carbamidomethyl(E)@18; Oxidation(M)@23		-0.00545683	2798.22	933.748	2798.23	933.75	3	1.1.1.9584.1	20.5833	-1	-1
	96.78	SNGSNSQSER		cleaved A-S@N-term	0.00791848	1064.46	533.235	1064.45	533.231	2	1.1.1.4677.1	10.7833	-1	-1
	96.79	AVSILDTAMK	Oxidation(M)@9		-0.000728276	1063.56	532.786	1063.56	532.786	2	1.1.1.5160.1	11.8167	-1	-1
	97.06	EAQMSGIDVAVR	Oxidation(M)@4	cleaved L-E@N-term	-0.00822183	1290.62	646.315	1290.62	646.319	2	1.1.1.5540.1	12.5833	-1	-1
	97.18	ENVHENLATSNSR		cleaved L-E@N-term	1.00176	1470.69	736.351	1469.69	735.85	2	1.1.1.11045.1	23.3667	-1	-1
	97.19	SELGAMQNR	Deamidated(N)@8		-0.00109216	1005.45	503.734	1005.45	503.735	2	1.1.1.2210.1	5.9167	-1	-1
	97.34	NANDGISIMQTAEGAMNETTNIMQR	Carbamidomethyl@N-term; Deamidated(Q)@10; Oxidation(M)@16		0.0221097	2783.24	928.753	2783.22	928.746	3	1.1.1.24189.1	46.7667	-1	-1
	97.47	DLSLQASNGSNSQSER	Deamidated(N)@8		-0.0404296	1692.71	847.365	1692.76	847.385	2	1.1.1.12715.1	26.4833	-1	-1
	97.59	FDHVINNLENVHENLATSNSR	Formyl@N-term; Deamidated(N)@7		0.00792876	2451.15	613.795	2451.14	613.793	4	1.1.1.10313.1	21.9833	-1	-1
	97.61	IMQTAEGAMNETTNIMQR	Oxidation(M)@2; Deamidated(N)@10; Oxidation(M)@16	cleaved S-I@N-term	0.0146022	2070.92	1036.47	2070.9	1036.46	2	1.1.1.8560.1	18.6167	-1	-1
	97.66	TDDINMGGFSYVANGMASDSWAVKSNQNDMTMSFTDR	Oxidation(M)@16; Trp->Hydroxykynurenin(W)@21; Oxidation(M)@30	missed K-S@24	0.0624388	4114.75	1029.7	4114.69	1029.68	4	1.1.1.28707.1	54.2667	-1	-1
	97.67	NANDGISIMQTAEGAMN	Oxidation(M)@9; Deamidated(Q)@10; Oxidation(M)@16	cleaved N-E@C-term	0.0194171	1768.74	885.379	1768.72	885.369	2	1.1.1.10971.1	23.2167	-1	-1
	97.67	NANDGISIMQTAEGAMNETTNIMQR	Deamidated(N)@17; Oxidation(M)@23		0.0179288	2726.21	909.745	2726.19	909.739	3	1.1.1.28680.1	54.2167	-1	-1
	97.72	NANDGISIMQTAEGAMNETTNIMQR	Deamidated(Q)@10; Dioxidation(M)@16; Deamidated(N)@17; Oxidation(M)@23		0.0240569	2759.19	1380.6	2759.17	1380.59	2	1.1.1.17279.1	34.75	-1	-1
	97.86	IMQTAEGAMNETTNIMQR	Oxidation(M)@2; Oxidation(M)@9; Deamidated(N)@10; Oxidation(M)@16	cleaved S-I@N-term	0.0203761	2086.92	696.646	2086.9	696.64	3	1.1.1.4660.1	10.75	-1	-1
	97.88	AVSILDTAMK	Oxidation(M)@9		0.00383089	1063.56	532.788	1063.56	532.786	2	1.1.1.5452.1	12.4167	-1	-1
	97.91	SELGAMQNR	Deamidated(Q)@7		-0.000158594	1005.45	503.735	1005.45	503.735	2	1.1.1.2428.1	6.5167	-1	-1
	97.93	LEAQMSGIDVAVR			-9.80692e-05	1387.71	463.578	1387.71	463.578	3	1.1.1.14046.1	29.05	-1	-1
	97.99	IAETTSFGGKK	Carbamidomethyl(K)@11	missed K-K@10	-0.00277915	1194.62	598.318	1194.62	598.32	2	1.1.1.827.1	3.3	-1	-1
	98.01	DDAAGLQISNR			-0.00289953	1158.56	580.287	1158.56	580.289	2	1.1.1.11186.1	23.6333	-1	-1
	98.08	EGAMNETTNIMQR	Oxidation(M)@4; Deamidated(N)@5	cleaved A-E@N-term	0.0191239	1510.66	756.336	1510.64	756.327	2	1.1.1.4186.1	9.8167	-1	-1
	98.18	FDHVINNLENVHENLATSNSR			3.95063	2426.11	809.712	2422.16	808.395	3	1.1.1.9686.1	20.7667	-1	-1
	98.27	DDINVTDVGGAQR		cleaved V-D@N-term	0.969017	1359.61	1360.62	1358.64	1359.65	1	1.1.1.24474.1	47.2667	-1	-1
	98.27	TDDINMGGFSYVANGMASDSWAVKSNQNDMTMSFTDR	Oxidation(M)@16; Trp->Kynurenin(W)@21; Dioxidation(M)@30	missed K-S@24	0.0783652	4114.77	1029.7	4114.69	1029.68	4	1.1.1.30217.1	56.7667	-1	-1
	98.29	EGAMNETTNIMQRMRDLSLQASNGSNSQSER	Glu->pyro-Glu@N-term; Oxidation(M)@4; Oxidation(M)@11; Oxidation(M)@14	cleaved A-E@N-term; missed R-M@13; missed R-D@15	-0.0292713	3484.51	1162.51	3484.54	1162.52	3	1.1.1.4679.1	10.7833	-1	-1
	98.29	NANDGISIMQTAEGAMNETT	Oxidation(M)@16	cleaved T-N@C-term	-0.00111884	2082.88	1042.45	2082.88	1042.45	2	1.1.1.19501.1	38.5667	-1	-1
	98.34	EGAMNETTNIMQRMRDLSLQASNGSNSQSER		cleaved A-E@N-term; missed R-M@13; missed R-D@15	-9.05759	3445.5	862.384	3454.56	864.648	4	1.1.1.4641.1	10.7167	-1	-1
	98.4	AVSILDTAMKYVDSHR	Carbamidomethyl(K)@10	missed K-Y@10	-0.000306446	1861.94	466.491	1861.94	466.491	4	1.1.1.21203.1	41.5667	-1	-1
	98.4	NANDGISIMQTAEGAMNETTNIMQR	Cation:K(E)@13; Oxidation(M)@16; Oxidation(M)@23		0.019737	2779.18	927.401	2779.16	927.394	3	1.1.1.14252.1	29.4333	-1	-1
	98.42	NETTNIMQR		cleaved M-N@N-term	-0.000583028	1105.52	553.766	1105.52	553.767	2	1.1.1.2324.1	6.2167	-1	-1
	98.43	NANDGISIMQTAEGAMNETTNIMQR	Oxidation(M)@9; Deamidated(Q)@10		0.00843082	2726.2	909.742	2726.19	909.739	3	1.1.1.27284.1	51.9833	-1	-1
	98.46	VSILDTAMK		cleaved A-V@N-term	0.000533913	976.527	489.271	976.526	489.27	2	1.1.1.10424.1	22.1833	-1	-1
	98.48	FDHVINNLENVHENLATSNSR	Delta:H(2)C(2)(H)@3		-0.141787	2448.04	817.019	2448.18	817.067	3	1.1.1.9710.1	20.8167	-1	-1
	98.49	FDHVINNLENVHENLATSNSR	Formyl@N-term; Deamidated(N)@10		0.00707753	2451.15	1226.58	2451.14	1226.58	2	1.1.1.9648.1	20.7	-1	-1
	98.57	FDHVINNLENVHENLATSNSR			-5.04984	2417.11	1209.56	2422.16	1212.09	2	1.1.1.9717.1	20.8167	-1	-1
	98.58	TAIQEEVTALNDELNRIAETTSFGGK	Dicarbamidomethyl(D)@12	missed R-I@16	-0.0150504	2920.43	974.483	2920.44	974.488	3	1.1.1.28784.1	54.4	-1	-1
	98.64	NANDGISIMQTAEGAMNETTNIMQR	Oxidation(M)@9; Oxidation(M)@16; Oxidation(M)@23		-0.00305467	2757.2	920.073	2757.2	920.074	3	1.1.1.18450.1	36.7667	-1	-1
	98.65	NANDGISIMQTAEGAMNETTNIMQR	Deamidated(Q)@10; Oxidation(M)@16; Deamidated(N)@17; Oxidation(M)@23		0.00916043	2743.18	915.402	2743.17	915.398	3	1.1.1.18201.1	36.3333	-1	-1
	98.71	NANDGISIMQTAEGAMNETTNIMQR	Oxidation(M)@9; Oxidation(M)@16; Deamidated(N)@17; Oxidation(M)@23		0.0273968	2758.21	920.411	2758.18	920.402	3	1.1.1.17437.1	35.0167	-1	-1
	98.8	ENVHENLATSNSR		cleaved L-E@N-term	1.99907	1471.68	736.85	1469.69	735.85	2	1.1.1.9980.1	21.3833	-1	-1
	98.92	EGAMNETTNIMQR	Oxidation(M)@4; Oxidation(M)@11	cleaved A-E@N-term	-0.00342326	1525.65	763.831	1525.65	763.832	2	1.1.1.1560.1	4.5333	-1	-1
	98.93	DLSLQASNGSNSQSER	Deamidated(N)@8		0.00861174	1692.76	565.262	1692.76	565.259	3	1.1.1.5648.1	12.8	-1	-1
	98.94	SLQASNGSNSQSER	Deamidated(N)@6	cleaved L-S@N-term	-0.0019505	1464.64	733.328	1464.64	733.329	2	1.1.1.6345.1	14.2	-1	-1
	98.97	NANDGISIMQTAEGAMNETTNIMQR	Oxidation(M)@9; Deamidated(Q)@10; Oxidation(M)@23		0.0153972	2742.21	915.076	2742.19	915.07	3	1.1.1.22322.1	43.5833	-1	-1
	98.99	DLSLQASNGSNSQSER	Carbamyl@N-term; Deamidated(N)@8		0.0052616	1735.77	868.89	1735.76	868.888	2	1.1.1.9910.1	21.2333	-1	-1
	99	AEGAMNETTNIMQR	Oxidation(M)@5	cleaved T-A@N-term	-0.000417684	1580.69	791.353	1580.69	791.353	2	1.1.1.4333.1	10.0833	-1	-1
	99	AEGAMNETTNIMQR	Oxidation(M)@5; Oxidation(M)@12	cleaved T-A@N-term	-0.00193456	1596.69	799.35	1596.69	799.351	2	1.1.1.1664.1	4.7333	-1	-1
	99	AGDDIEELATYINGQTN	Deamidated(N)@13; Deamidated(N)@17	cleaved N-L@C-term	-0.00374897	1824.79	913.4	1824.79	913.402	2	1.1.1.27569.1	52.45	-1	-1
	99	AGDDIEELATYINGQTNLVSA	Deamidated(N)@13; Deamidated(N)@17	cleaved A-S@C-term	-0.000599767	2195.01	1098.51	2195.01	1098.51	2	1.1.1.29297.1	55.2333	-1	-1
	99	AGDDIEELATYINGQTNLVSASVNDEGQ	Deamidated(N)@17	cleaved Q-L@C-term	0.00508583	2923.33	1462.67	2923.32	1462.67	2	1.1.1.30362.1	57.0167	-1	-1
	99	AGDDIEELATYINGQTNLVSASVNDEGQ	Deamidated(N)@17	cleaved Q-L@C-term	0.00568767	2923.33	975.449	2923.32	975.448	3	1.1.1.30329.1	56.9667	-1	-1
	99	AGDDIEELATYINGQTNLVSASVNDEGQL	Deamidated(N)@17	cleaved L-Q@C-term	0.0140304	3036.42	1013.15	3036.4	1013.14	3	1.1.1.30975.1	58.0333	-1	-1
	99	AGYYESVDDINVTDVGGAQR	Delta:H(4)C(2)@N-term	cleaved S-A@N-term	-0.000172459	2156	1079.01	2156	1079.01	2	1.1.1.19723.1	38.95	-1	-1
	99	AGYYESVDDINVTDVGGAQR	Delta:H(4)C(2)@N-term	cleaved S-A@N-term	-0.00100838	2156	719.674	2156	719.675	3	1.1.1.19702.1	38.9167	-1	-1
	99	AGYYESVDDINVTDVGGAQR	Delta:H(4)C(2)@N-term	cleaved S-A@N-term	-0.00571906	2156	719.673	2156	719.675	3	1.1.1.19348.1	38.3167	-1	-1
	99	AIQEEVTALNDELNR		cleaved T-A@N-term	-0.00131367	1713.85	857.933	1713.85	857.934	2	1.1.1.17980.1	35.9667	-1	-1
	99	AMNETTNIMQR	Oxidation(M)@2; Oxidation(M)@9	cleaved G-A@N-term	-0.00178934	1339.58	670.799	1339.59	670.8	2	1.1.1.918.1	3.4667	-1	-1
	99	ANDGISIMQTAEGAMNETTNIMQR	Oxidation(M)@8; Oxidation(M)@15; Deamidated(N)@16	cleaved N-A@N-term	0.00875136	2628.16	1315.09	2628.15	1315.08	2	1.1.1.18686.1	37.15	-1	-1
	99	AVSILDTAMK			0.00168123	1047.57	524.79	1047.56	524.789	2	1.1.1.9497.1	20.4167	-1	-1
	99	AVSILDTAMK	Carbamyl@N-term		0.00135212	1090.57	546.293	1090.57	546.292	2	1.1.1.25222.1	48.6167	-1	-1
	99	AVSILDTAMK	Oxidation(M)@9		-0.00019742	1063.56	532.786	1063.56	532.786	2	1.1.1.10422.1	22.1833	-1	-1
	99	AVSILDTAMK	Oxidation(M)@9		-0.000460618	1063.56	532.786	1063.56	532.786	2	1.1.1.7785.1	17.0333	-1	-1
	99	AVSILDTAMK	Oxidation(M)@9		0.000168789	1063.56	532.787	1063.56	532.786	2	1.1.1.7470.1	16.4333	-1	-1
	99	AVSILDTAMK	Oxidation(M)@9		0.00163363	1063.56	532.787	1063.56	532.786	2	1.1.1.8469.1	18.4333	-1	-1
	99	AVSILDTAMK	Oxidation(M)@9		0.00173664	1063.56	532.787	1063.56	532.786	2	1.1.1.6778.1	15.0833	-1	-1
	99	AVSILDTAMKYVDSHR	Carbamyl(K)@10	missed K-Y@10	-0.00344851	1847.92	924.966	1847.92	924.967	2	1.1.1.25630.1	49.3167	-1	-1
	99	DAAGLQISNR		cleaved D-D@N-term	-0.000210022	1043.54	522.775	1043.54	522.775	2	1.1.1.4176.1	9.8	-1	-1
	99	DDAAGLQISNR			-0.00032991	1158.56	580.289	1158.56	580.289	2	1.1.1.8533.1	18.5667	-1	-1
	99	DDAAGLQISNR			-0.000580199	1158.56	580.288	1158.56	580.289	2	1.1.1.10292.1	21.95	-1	-1
	99	DDAAGLQISNR			-0.00169593	1158.56	580.288	1158.56	580.289	2	1.1.1.11539.1	24.25	-1	-1
	99	DDAAGLQISNR			-0.00192297	1158.56	580.288	1158.56	580.289	2	1.1.1.9767.1	20.9333	-1	-1
	99	DDAAGLQISNR			-0.00252717	1158.56	580.288	1158.56	580.289	2	1.1.1.13364.1	27.6333	-1	-1
	99	DDAAGLQISNR			-0.00289953	1158.56	580.287	1158.56	580.289	2	1.1.1.11188.1	23.6333	-1	-1
	99	DDAAGLQISNR			0.000646648	1158.56	580.289	1158.56	580.289	2	1.1.1.8244.1	17.9833	-1	-1
	99	DDAAGLQISNR			0.00149499	1158.56	580.289	1158.56	580.289	2	1.1.1.9172.1	19.75	-1	-1
	99	DDAAGLQISNR			0.00247769	1158.57	580.29	1158.56	580.289	2	1.1.1.10833.1	22.9333	-1	-1
	99	DDAAGLQISNR			0.0410285	1158.6	580.309	1158.56	580.289	2	1.1.1.7901.1	17.2833	-1	-1
	99	DDAAGLQISNR			0.0519099	1158.61	580.315	1158.56	580.289	2	1.1.1.10315.1	21.9833	-1	-1
	99	DDAAGLQISNR			1.06094	1159.62	580.819	1158.56	580.289	2	1.1.1.8270.1	18.0167	-1	-1
	99	DLSLQASNGSNSQSER			-0.00641985	1691.76	846.89	1691.77	846.893	2	1.1.1.4261.1	9.95	-1	-1
	99	DLSLQASNGSNSQSER			-0.00869516	1691.76	846.889	1691.77	846.893	2	1.1.1.11192.1	23.6333	-1	-1
	99	DLSLQASNGSNSQSER			-5.65114e-05	1691.77	564.931	1691.77	564.931	3	1.1.1.4889.1	11.2333	-1	-1
	99	DLSLQASNGSNSQSER			1.9904	1693.76	847.888	1691.77	846.893	2	1.1.1.12202.1	25.55	-1	-1
	99	DLSLQASNGSNSQSER	Ammonia-loss(N)@11		0.00336024	1674.75	838.381	1674.74	838.38	2	1.1.1.5363.1	12.2333	-1	-1
	99	DLSLQASNGSNSQSER	Carbamidomethyl@N-term		-0.00264388	1748.79	875.402	1748.79	875.404	2	1.1.1.5606.1	12.7167	-1	-1
	99	DLSLQASNGSNSQSER	Carbamidomethyl@N-term		-0.138752	1748.65	875.334	1748.79	875.404	2	1.1.1.5596.1	12.7	-1	-1
	99	DLSLQASNGSNSQSER	Carbamyl@N-term		-0.00121179	1734.78	868.395	1734.78	868.396	2	1.1.1.8613.1	18.7333	-1	-1
	99	DLSLQASNGSNSQSER	Carbamyl@N-term		-0.00292077	1734.77	868.394	1734.78	868.396	2	1.1.1.8328.1	18.1333	-1	-1
	99	DLSLQASNGSNSQSER	Carbamyl@N-term		0.00415928	1734.78	868.398	1734.78	868.396	2	1.1.1.8938.1	19.3167	-1	-1
	99	DLSLQASNGSNSQSER	Carbamyl@N-term; Deamidated(N)@8		-0.000733294	1735.76	868.887	1735.76	868.888	2	1.1.1.10871.1	23.0167	-1	-1
	99	DLSLQASNGSNSQSER	Carbamyl@N-term; Deamidated(N)@8		-0.00196747	1735.76	868.887	1735.76	868.888	2	1.1.1.10416.1	22.1667	-1	-1
	99	DLSLQASNGSNSQSER	Carbamyl@N-term; Deamidated(N)@8		-0.0023202	1735.76	868.886	1735.76	868.888	2	1.1.1.11183.1	23.6333	-1	-1
	99	DLSLQASNGSNSQSER	Carbamyl@N-term; Deamidated(N)@8		-0.00291707	1735.76	868.886	1735.76	868.888	2	1.1.1.12094.1	25.35	-1	-1
	99	DLSLQASNGSNSQSER	Carbamyl@N-term; Deamidated(N)@8		0.00193876	1735.76	868.889	1735.76	868.888	2	1.1.1.11523.1	24.2167	-1	-1
	99	DLSLQASNGSNSQSER	Deamidated(N)@11		-0.000815865	1692.75	847.384	1692.76	847.385	2	1.1.1.7793.1	17.05	-1	-1
	99	DLSLQASNGSNSQSER	Deamidated(N)@11		-0.0130228	1692.74	847.378	1692.76	847.385	2	1.1.1.14514.1	29.8667	-1	-1
	99	DLSLQASNGSNSQSER	Deamidated(N)@11		0.000160693	1692.76	847.385	1692.76	847.385	2	1.1.1.12261.1	25.6667	-1	-1
	99	DLSLQASNGSNSQSER	Deamidated(N)@11		0.00614211	1692.76	847.388	1692.76	847.385	2	1.1.1.8831.1	19.1167	-1	-1
	99	DLSLQASNGSNSQSER	Deamidated(N)@8		-0.00247938	1692.75	847.384	1692.76	847.385	2	1.1.1.13122.1	27.2167	-1	-1
	99	DLSLQASNGSNSQSER	Deamidated(N)@8		0.000771042	1692.76	847.385	1692.76	847.385	2	1.1.1.10484.1	22.3	-1	-1
	99	DLSLQASNGSNSQSER	Deamidated(N)@8		0.00240342	1692.76	847.386	1692.76	847.385	2	1.1.1.9440.1	20.3167	-1	-1
	99	DLSLQASNGSNSQSER	Deamidated(N)@8		0.00253903	1692.76	847.386	1692.76	847.385	2	1.1.1.9810.1	21.0333	-1	-1
	99	DLSLQASNGSNSQSER	Deamidated(N)@8; Deamidated(N)@11		0.00173638	1693.74	847.878	1693.74	847.877	2	1.1.1.8506.1	18.5167	-1	-1
	99	DLSLQASNGSNSQSER	Deamidated(N)@8; Deamidated(N)@11		0.036207	1693.78	847.895	1693.74	847.877	2	1.1.1.8336.1	18.15	-1	-1
	99	DLSLQASNGSNSQSER	Deamidated(N)@8; Dehydrated(S)@10		-5.77169e-05	1674.74	838.38	1674.74	838.38	2	1.1.1.5670.1	12.8333	-1	-1
	99	DLSLQASNGSNSQSER	Deamidated(N)@8; Dehydrated(S)@10; Deamidated(N)@11		0.00300329	1675.73	838.873	1675.73	838.872	2	1.1.1.6973.1	15.45	-1	-1
	99	DLSLQASNGSNSQSER	Deamidated(Q)@5; Ammonia-loss(N)@8		0.00849644	1675.74	838.876	1675.73	838.872	2	1.1.1.6559.1	14.6333	-1	-1
	99	DLSLQASNGSNSQSER	Deamidated(Q)@5; Deamidated(N)@8		0.00263778	1693.74	847.878	1693.74	847.877	2	1.1.1.9153.1	19.7167	-1	-1
	99	DLSLQASNGSNSQSER	Deamidated(Q)@5; Deamidated(N)@8		0.0207966	1693.76	565.594	1693.74	565.587	3	1.1.1.6301.1	14.0333	-1	-1
	99	DLSLQASNGSNSQSER	Dehydrated(S)@3; Deamidated(Q)@5; Deamidated(N)@8		0.0289837	1675.76	838.886	1675.73	838.872	2	1.1.1.4644.1	10.7167	-1	-1
	99	EAQMSGIDVAVR		cleaved L-E@N-term	-0.000953949	1274.63	638.321	1274.63	638.322	2	1.1.1.9561.1	20.5333	-1	-1
	99	ENVHENLATSNSR		cleaved L-E@N-term	-0.00201998	1469.68	735.849	1469.69	735.85	2	1.1.1.9939.1	21.3	-1	-1
	99	ENVHENLATSNSR		cleaved L-E@N-term	1.04277	1470.73	736.372	1469.69	735.85	2	1.1.1.10689.1	22.6667	-1	-1
	99	ENVHENLATSNSR		cleaved L-E@N-term	1.05434	1470.74	736.377	1469.69	735.85	2	1.1.1.10335.1	22.0333	-1	-1
	99	ETTQMLKQQILQQVSTTILAQAK	Carbamyl(K)@7	missed K-Q@7	0.00751598	2643.43	1322.72	2643.43	1322.72	2	1.1.1.30279.1	56.8667	-1	-1
	99	ETTQMLKQQILQQVSTTILAQAK	Carbamyl(K)@7	missed K-Q@7	0.00767288	2643.43	661.866	2643.43	661.864	4	1.1.1.30253.1	56.8333	-1	-1
	99	ETTQMLKQQILQQVSTTILAQAK	Oxidation(M)@5; Carbamyl(K)@7	missed K-Q@7	0.00911074	2659.43	1330.72	2659.42	1330.72	2	1.1.1.30178.1	56.7	-1	-1
	99	ETTQMLKQQILQQVSTTILAQAK	Oxidation(M)@5; Carbamyl(K)@7	missed K-Q@7	0.0175873	2659.44	665.867	2659.42	665.863	4	1.1.1.30189.1	56.7167	-1	-1
	99	FDHVINNLENVHENLATSNSR	Delta:H(4)C(2)(H)@3; Deamidated(N)@6; Deamidated(N)@7		-0.00884428	2452.15	818.392	2452.16	818.395	3	1.1.1.9960.1	21.3333	-1	-1
	99	FDHVINNLENVHENLATSNSR	Formyl@N-term; Deamidated(N)@6		0.00475494	2451.15	613.794	2451.14	613.793	4	1.1.1.12321.1	25.7667	-1	-1
	99	FDHVINNLENVHENLATSNSR	Formyl@N-term; Deamidated(N)@6; Deamidated(N)@14		0.0276354	2452.15	1227.08	2452.13	1227.07	2	1.1.1.10033.1	21.4833	-1	-1
	99	FDHVINNLENVHENLATSNSR	Formyl@N-term; Deamidated(N)@7		0.0146459	2451.16	1226.59	2451.14	1226.58	2	1.1.1.12388.1	25.8833	-1	-1
	99	FDHVINNLENVHENLATSNSR	Oxidation(H)@3		-0.0121918	2438.15	1220.08	2438.16	1220.09	2	1.1.1.19731.1	38.9667	-1	-1
	99	FQIGGSSGEAVQIGLK		cleaved S-F@N-term	-0.00185503	1589.84	795.927	1589.84	795.928	2	1.1.1.17939.1	35.8833	-1	-1
	99	GAMNETTNIMQR	Oxidation(M)@10	cleaved E-G@N-term	0.00161263	1380.61	691.314	1380.61	691.314	2	1.1.1.2820.1	7.3833	-1	-1
	99	GAMNETTNIMQR	Oxidation(M)@3	cleaved E-G@N-term	-0.00176423	1380.61	691.313	1380.61	691.314	2	1.1.1.3368.1	8.3667	-1	-1
	99	GAMNETTNIMQRMRDLSLQASNGSNSQSER	Carbamidomethyl@N-term; Deamidated(N)@8	cleaved E-G@N-term; missed R-M@12; missed R-D@14	0.0135694	3383.54	1128.85	3383.53	1128.85	3	1.1.1.4575.1	10.5833	-1	-1
	99	IAETTSFGGK			0.000196437	1009.51	505.761	1009.51	505.761	2	1.1.1.2476.1	6.6333	-1	-1
	99	IAETTSFGGK			0.000379542	1009.51	505.762	1009.51	505.761	2	1.1.1.3911.1	9.3	-1	-1
	99	IAETTSFGGK			0.000517106	1009.51	505.762	1009.51	505.761	2	1.1.1.5341.1	12.1833	-1	-1
	99	IAETTSFGGK			0.00127584	1009.51	505.762	1009.51	505.761	2	1.1.1.4227.1	9.9	-1	-1
	99	IAETTSFGGK			0.00192091	1009.51	505.762	1009.51	505.761	2	1.1.1.5035.1	11.55	-1	-1
	99	IAETTSFGGKK	Carbamyl(K)@10	missed K-K@10	-0.000758374	1180.61	591.311	1180.61	591.312	2	1.1.1.3541.1	8.6833	-1	-1
	99	IKDTDYAKETTQMLK	Carbamyl@N-term; Oxidation(M)@13	missed K-D@2; missed K-E@8	0.000106617	1842.9	922.459	1842.9	922.459	2	1.1.1.7043.1	15.5833	-1	-1
	99	IKDTDYAKETTQMLKQQILQQVSTTILAQAK		missed K-D@2; missed K-E@8; missed K-Q@15	3.11043	3538.01	1180.34	3534.9	1179.31	3	1.1.1.22627.1	44.1333	-1	-1
	99	IKDTDYAKETTQMLKQQILQQVSTTILAQAK		missed K-D@2; missed K-E@8; missed K-Q@15	4.10762	3539	1180.67	3534.9	1179.31	3	1.1.1.22618.1	44.1167	-1	-1
	99	ILQQVSTTILAQAK		cleaved Q-I@N-term	-0.000871654	1512.89	757.451	1512.89	757.451	2	1.1.1.16492.1	33.3833	-1	-1
	99	INSAKDDAAGLQISNR	Carbamidomethyl(K)@5	missed K-D@5	-0.00247207	1728.87	865.444	1728.88	865.445	2	1.1.1.4102.1	9.6667	-1	-1
	99	INSAKDDAAGLQISNR	Carbamyl(K)@5	missed K-D@5	-0.00275006	1714.86	858.436	1714.86	858.437	2	1.1.1.9358.1	20.1333	-1	-1
	99	IQEEVTALNDELNR		cleaved A-I@N-term	-0.000846814	1642.82	548.612	1642.82	548.613	3	1.1.1.13867.1	28.6667	-1	-1
	99	IQEEVTALNDELNR		cleaved A-I@N-term	-0.00178091	1642.81	822.414	1642.82	822.415	2	1.1.1.13841.1	28.6167	-1	-1
	99	KLLNGSFGSSSFQIGGSSGEAV		cleaved V-Q@C-term; missed K-L@1	-0.0017459	2128.04	1065.03	2128.04	1065.03	2	1.1.1.21317.1	41.7667	-1	-1
	99	KLLNGSFGSSSFQIGGSSGEAV	Deamidated(N)@4; Deamidated(Q)@13	cleaved V-Q@C-term; missed K-L@1	0.0162398	2130.03	1066.02	2130.01	1066.01	2	1.1.1.24017.1	46.4833	-1	-1
	99	KLLNGSFGSSSFQIGGSSGEAV	Deamidated(N)@4; Deamidated(Q)@13	cleaved V-Q@C-term; missed K-L@1	0.0179487	2130.03	1066.02	2130.01	1066.01	2	1.1.1.24010.1	46.4667	-1	-1
	99	KLLNGSFGSSSFQIGGSSGEAVQ	Deamidated(N)@4	cleaved Q-I@C-term; missed K-L@1	0.00154929	2257.09	1129.55	2257.09	1129.55	2	1.1.1.22933.1	44.6667	-1	-1
	99	KLLNGSFGSSSFQIGGSSGEAVQIGLK		missed K-L@1	-0.000420298	2667.39	1334.7	2667.39	1334.7	2	1.1.1.28911.1	54.6	-1	-1
	99	KLLNGSFGSSSFQIGGSSGEAVQIGLK		missed K-L@1	-0.00386099	2667.38	1334.7	2667.39	1334.7	2	1.1.1.30797.1	57.7333	-1	-1
	99	KLLNGSFGSSSFQIGGSSGEAVQIGLK		missed K-L@1	-0.0077267	2667.38	890.134	2667.39	890.136	3	1.1.1.23493.1	45.6	-1	-1
	99	KLLNGSFGSSSFQIGGSSGEAVQIGLK		missed K-L@1	-0.0112659	2667.38	890.132	2667.39	890.136	3	1.1.1.23136.1	45	-1	-1
	99	KLLNGSFGSSSFQIGGSSGEAVQIGLK		missed K-L@1	0.004695	2667.39	1334.7	2667.39	1334.7	2	1.1.1.30350.1	57	-1	-1
	99	KLLNGSFGSSSFQIGGSSGEAVQIGLK	Deamidated(N)@4	missed K-L@1	-0.0110743	2668.36	1335.19	2668.37	1335.19	2	1.1.1.24965.1	48.1667	-1	-1
	99	KLLNGSFGSSSFQIGGSSGEAVQIGLK	Deamidated(N)@4	missed K-L@1	0.00456315	2668.38	1335.19	2668.37	1335.19	2	1.1.1.29273.1	55.2	-1	-1
	99	KLLNGSFGSSSFQIGGSSGEAVQIGLK	Deamidated(N)@4	missed K-L@1	0.0112455	2668.38	890.468	2668.37	890.464	3	1.1.1.30492.1	57.2333	-1	-1
	99	KLLNGSFGSSSFQIGGSSGEAVQIGLK	Deamidated(N)@4	missed K-L@1	0.015701	2668.39	890.469	2668.37	890.464	3	1.1.1.30879.1	57.8833	-1	-1
	99	KLLNGSFGSSSFQIGGSSGEAVQIGLK	Deamidated(N)@4; Deamidated(Q)@13	missed K-L@1	0.0173811	2669.37	1335.69	2669.35	1335.68	2	1.1.1.24625.1	47.5333	-1	-1
	99	LEAQMSGIDVAVR			-0.00012427	1387.71	463.578	1387.71	463.578	3	1.1.1.15043.1	30.8333	-1	-1
	99	LEAQMSGIDVAVR			-0.00173941	1387.71	694.863	1387.71	694.864	2	1.1.1.15656.1	31.9167	-1	-1
	99	LEAQMSGIDVAVR			-0.00385064	1387.71	694.862	1387.71	694.864	2	1.1.1.18997.1	37.7	-1	-1
	99	LEAQMSGIDVAVR			0.00399787	1387.72	694.866	1387.71	694.864	2	1.1.1.19472.1	38.5167	-1	-1
	99	LEAQMSGIDVAVR			0.990614	1388.7	695.359	1387.71	694.864	2	1.1.1.18961.1	37.6333	-1	-1
	99	LEAQMSGIDVAVR			1.00143	1388.71	695.364	1387.71	694.864	2	1.1.1.21741.1	42.55	-1	-1
	99	LEAQMSGIDVAVR	Carbamidomethyl@N-term; Oxidation(M)@5		0.00389204	1460.73	731.374	1460.73	731.372	2	1.1.1.9915.1	21.25	-1	-1
	99	LEAQMSGIDVAVR	Carbamyl@N-term		-0.00152129	1430.72	716.366	1430.72	716.367	2	1.1.1.25676.1	49.3833	-1	-1
	99	LEAQMSGIDVAVR	Carbamyl@N-term; Oxidation(M)@5		-0.000195591	1446.71	724.364	1446.71	724.364	2	1.1.1.18706.1	37.1833	-1	-1
	99	LEAQMSGIDVAVR	Deamidated(Q)@4; Dioxidation(M)@5		0.0120128	1420.7	711.357	1420.69	711.351	2	1.1.1.9261.1	19.9333	-1	-1
	99	LEAQMSGIDVAVR	Dioxidation(M)@5		-0.00628732	1419.7	710.856	1419.7	710.859	2	1.1.1.14697.1	30.2	-1	-1
	99	LEAQMSGIDVAVR	Oxidation(M)@5		-0.000298958	1403.71	468.91	1403.71	468.91	3	1.1.1.9090.1	19.6	-1	-1
	99	LEAQMSGIDVAVR	Oxidation(M)@5		-0.000327746	1403.71	702.861	1403.71	702.861	2	1.1.1.12450.1	26	-1	-1
	99	LEAQMSGIDVAVR	Oxidation(M)@5		-0.000388228	1403.71	702.861	1403.71	702.861	2	1.1.1.12800.1	26.65	-1	-1
	99	LEAQMSGIDVAVR	Oxidation(M)@5		-0.00270755	1403.71	702.86	1403.71	702.861	2	1.1.1.11079.1	23.45	-1	-1
	99	LEAQMSGIDVAVR	Oxidation(M)@5		-0.00276914	1403.71	702.86	1403.71	702.861	2	1.1.1.11806.1	24.7333	-1	-1
	99	LLNGSFGSSSFQIGGSSGEAVQIGLK	Deamidated(N)@3		0.0134209	2540.29	1271.15	2540.28	1271.15	2	1.1.1.31952.1	59.7	-1	-1
	99	LSLQASNGSNSQSER		cleaved D-L@N-term	-0.00202977	1576.74	789.378	1576.74	789.379	2	1.1.1.2472.1	6.6333	-1	-1
	99	LSLQASNGSNSQSER	Deamidated(N)@7	cleaved D-L@N-term	-0.00167607	1577.73	789.87	1577.73	789.871	2	1.1.1.3768.1	9.0667	-1	-1
	99	LSLQASNGSNSQSER	Deamidated(N)@7; Deamidated(N)@10	cleaved D-L@N-term	0.000718651	1578.71	790.364	1578.71	790.363	2	1.1.1.4345.1	10.1	-1	-1
	99	LVSASVNDEGQLQIYMSGEDTAGTISFSGSLASELSMSAGYYESVDDINVTDVGGAQR		cleaved N-L@N-term	-7.99897	5982.75	1496.69	5990.75	1498.69	4	1.1.1.19832.1	39.1333	-1	-1
	99	MRDLSLQASNGSNSQSER	Deamidated(N)@10	missed R-D@2	-0.000732936	1979.9	660.973	1979.9	660.973	3	1.1.1.4521.1	10.4667	-1	-1
	99	MRDLSLQASNGSNSQSER	Oxidation(M)@1; Deamidated(N)@10	missed R-D@2	0.0174062	1995.91	666.31	1995.89	666.305	3	1.1.1.1953.1	5.3333	-1	-1
	99	MRDLSLQASNGSNSQSER	Oxidation(M)@1; Deamidated(Q)@7; Deamidated(N)@10	missed R-D@2	-0.0596908	1996.82	666.613	1996.88	666.633	3	1.1.1.3191.1	8.05	-1	-1
	99	MSAGYYESVDDINVTDVGGAQR	Formyl@N-term	cleaved S-M@N-term	0.0353895	2374.07	1188.04	2374.04	1188.03	2	1.1.1.22913.1	44.6333	-1	-1
	99	NANDGISIMQTAEGAMN	Oxidation(M)@16	cleaved N-E@C-term	0.00136282	1751.75	876.881	1751.75	876.88	2	1.1.1.17390.1	34.95	-1	-1
	99	NANDGISIMQTAEGAMN	Oxidation(M)@9; Oxidation(M)@16	cleaved N-E@C-term	0.000174009	1767.74	884.878	1767.74	884.877	2	1.1.1.10644.1	22.5833	-1	-1
	99	NANDGISIMQTAEGAMNETTN	Deamidated(Q)@10; Oxidation(M)@16	cleaved N-I@C-term	0.0252995	2197.94	1099.97	2197.91	1099.96	2	1.1.1.19071.1	37.8167	-1	-1
	99	NANDGISIMQTAEGAMNETTN	Oxidation(M)@9; Oxidation(M)@16	cleaved N-I@C-term	0.00214784	2212.92	1107.47	2212.92	1107.47	2	1.1.1.13182.1	27.3167	-1	-1
	99	NANDGISIMQTAEGAMNETTNIMQR			-0.00209261	2709.21	1355.61	2709.22	1355.62	2	1.1.1.29817.1	56.1	-1	-1
	99	NANDGISIMQTAEGAMNETTNIMQR			-0.00232136	2709.21	904.078	2709.22	904.079	3	1.1.1.28229.1	53.5	-1	-1
	99	NANDGISIMQTAEGAMNETTNIMQR			-0.00323689	2709.21	904.078	2709.22	904.079	3	1.1.1.29467.1	55.5167	-1	-1
	99	NANDGISIMQTAEGAMNETTNIMQR			-0.00403644	2709.21	678.31	2709.22	678.311	4	1.1.1.27496.1	52.3333	-1	-1
	99	NANDGISIMQTAEGAMNETTNIMQR			-0.00868438	2709.21	1355.61	2709.22	1355.62	2	1.1.1.28665.1	54.2	-1	-1
	99	NANDGISIMQTAEGAMNETTNIMQR			-8.16378e-05	2709.22	1355.62	2709.22	1355.62	2	1.1.1.28248.1	53.5333	-1	-1
	99	NANDGISIMQTAEGAMNETTNIMQR			0.000694855	2709.22	904.079	2709.22	904.079	3	1.1.1.29854.1	56.1667	-1	-1
	99	NANDGISIMQTAEGAMNETTNIMQR			0.00087796	2709.22	904.08	2709.22	904.079	3	1.1.1.30210.1	56.7667	-1	-1
	99	NANDGISIMQTAEGAMNETTNIMQR			0.00270901	2709.22	904.08	2709.22	904.079	3	1.1.1.31471.1	58.8833	-1	-1
	99	NANDGISIMQTAEGAMNETTNIMQR			0.00317178	2709.22	904.08	2709.22	904.079	3	1.1.1.30619.1	57.45	-1	-1
	99	NANDGISIMQTAEGAMNETTNIMQR			0.0039042	2709.22	904.08	2709.22	904.079	3	1.1.1.31083.1	58.2167	-1	-1
	99	NANDGISIMQTAEGAMNETTNIMQR			0.0123116	2709.23	1355.62	2709.22	1355.62	2	1.1.1.30208.1	56.75	-1	-1
	99	NANDGISIMQTAEGAMNETTNIMQR	Carbamidomethyl(E)@13		-0.00757542	2766.23	923.084	2766.24	923.086	3	1.1.1.16765.1	33.8833	-1	-1
	99	NANDGISIMQTAEGAMNETTNIMQR	Carbamidomethyl@N-term; Dioxidation(M)@16; Deamidated(N)@17; Oxidation(M)@23		0.0175959	2815.22	939.415	2815.21	939.409	3	1.1.1.15465.1	31.5667	-1	-1
	99	NANDGISIMQTAEGAMNETTNIMQR	Carbamidomethyl@N-term; Dioxidation(M)@16; Deamidated(N)@17; Oxidation(M)@23		0.0232721	2815.23	939.417	2815.21	939.409	3	1.1.1.15477.1	31.5833	-1	-1
	99	NANDGISIMQTAEGAMNETTNIMQR	Deamidated(N)@3; Deamidated(Q)@10; Dioxidation(M)@16; Oxidation(M)@23		0.0207372	2759.19	1380.6	2759.17	1380.59	2	1.1.1.18278.1	36.4667	-1	-1
	99	NANDGISIMQTAEGAMNETTNIMQR	Deamidated(N)@3; Dioxidation(M)@16; Deamidated(N)@17; Oxidation(M)@23		0.0236669	2759.19	1380.6	2759.17	1380.59	2	1.1.1.16656.1	33.6833	-1	-1
	99	NANDGISIMQTAEGAMNETTNIMQR	Deamidated(N)@3; Oxidation(M)@9; Deamidated(Q)@10; Oxidation(M)@23		0.0378189	2743.21	1372.61	2743.17	1372.59	2	1.1.1.25350.1	48.8333	-1	-1
	99	NANDGISIMQTAEGAMNETTNIMQR	Deamidated(N)@3; Oxidation(M)@9; Oxidation(M)@23		0.00840984	2742.2	1372.11	2742.19	1372.1	2	1.1.1.21753.1	42.5667	-1	-1
	99	NANDGISIMQTAEGAMNETTNIMQR	Deamidated(Q)@10; Deamidated(N)@17		0.0128529	2711.2	1356.61	2711.18	1356.6	2	1.1.1.25894.1	49.75	-1	-1
	99	NANDGISIMQTAEGAMNETTNIMQR	Deamidated(Q)@10; Dioxidation(M)@16; Deamidated(N)@17; Oxidation(M)@23		0.0181659	2759.19	920.736	2759.17	920.73	3	1.1.1.17410.1	34.9833	-1	-1
	99	NANDGISIMQTAEGAMNETTNIMQR	Deamidated(Q)@10; Dioxidation(M)@16; Deamidated(N)@17; Oxidation(M)@23		0.0221693	2759.19	920.737	2759.17	920.73	3	1.1.1.18820.1	37.3833	-1	-1
	99	NANDGISIMQTAEGAMNETTNIMQR	Deamidated(Q)@10; Oxidation(M)@16; Deamidated(N)@17; Oxidation(M)@23		0.0169447	2743.19	1372.6	2743.17	1372.59	2	1.1.1.18285.1	36.4667	-1	-1
	99	NANDGISIMQTAEGAMNETTNIMQR	Dioxidation(M)@16		-0.00427303	2741.2	1371.61	2741.21	1371.61	2	1.1.1.19314.1	38.25	-1	-1
	99	NANDGISIMQTAEGAMNETTNIMQR	Dioxidation(M)@9; Oxidation(M)@23		-0.00305467	2757.2	920.073	2757.2	920.074	3	1.1.1.32040.1	59.85	-1	-1
	99	NANDGISIMQTAEGAMNETTNIMQR	Oxidation(M)@16		-0.000985568	2725.21	1363.61	2725.21	1363.61	2	1.1.1.23041.1	44.85	-1	-1
	99	NANDGISIMQTAEGAMNETTNIMQR	Oxidation(M)@16		-0.00457638	2725.21	1363.61	2725.21	1363.61	2	1.1.1.31668.1	59.2167	-1	-1
	99	NANDGISIMQTAEGAMNETTNIMQR	Oxidation(M)@16		-0.0087698	2725.2	909.408	2725.21	909.411	3	1.1.1.24000.1	46.45	-1	-1
	99	NANDGISIMQTAEGAMNETTNIMQR	Oxidation(M)@16		0.0015518	2725.21	1363.61	2725.21	1363.61	2	1.1.1.26350.1	50.4833	-1	-1
	99	NANDGISIMQTAEGAMNETTNIMQR	Oxidation(M)@16		0.00530437	2725.22	909.413	2725.21	909.411	3	1.1.1.29085.1	54.8833	-1	-1
	99	NANDGISIMQTAEGAMNETTNIMQR	Oxidation(M)@16		0.0119538	2725.22	1363.62	2725.21	1363.61	2	1.1.1.23889.1	46.25	-1	-1
	99	NANDGISIMQTAEGAMNETTNIMQR	Oxidation(M)@16; Deamidated(N)@17		0.00115051	2726.2	1364.11	2726.19	1364.1	2	1.1.1.24239.1	46.8667	-1	-1
	99	NANDGISIMQTAEGAMNETTNIMQR	Oxidation(M)@16; Oxidation(M)@23		-0.00256406	2741.2	1371.61	2741.21	1371.61	2	1.1.1.18969.1	37.65	-1	-1
	99	NANDGISIMQTAEGAMNETTNIMQR	Oxidation(M)@23		-0.00701777	2725.2	1363.61	2725.21	1363.61	2	1.1.1.25970.1	49.8667	-1	-1
	99	NANDGISIMQTAEGAMNETTNIMQR	Oxidation(M)@23		-0.014446	2725.2	909.406	2725.21	909.411	3	1.1.1.27975.1	53.0833	-1	-1
	99	NANDGISIMQTAEGAMNETTNIMQR	Oxidation(M)@23		0.0027658	2725.21	909.412	2725.21	909.411	3	1.1.1.31366.1	58.7	-1	-1
	99	NANDGISIMQTAEGAMNETTNIMQR	Oxidation(M)@23		0.00795435	2725.22	909.413	2725.21	909.411	3	1.1.1.31726.1	59.3167	-1	-1
	99	NANDGISIMQTAEGAMNETTNIMQR	Oxidation(M)@23		0.00935756	2725.22	909.414	2725.21	909.411	3	1.1.1.30247.1	56.8167	-1	-1
	99	NANDGISIMQTAEGAMNETTNIMQR	Oxidation(M)@9		-0.00311845	2725.21	909.41	2725.21	909.411	3	1.1.1.26430.1	50.6167	-1	-1
	99	NANDGISIMQTAEGAMNETTNIMQR	Oxidation(M)@9		-0.00945917	2725.2	1363.61	2725.21	1363.61	2	1.1.1.24907.1	48.05	-1	-1
	99	NANDGISIMQTAEGAMNETTNIMQR	Oxidation(M)@9		-0.0140798	2725.2	909.406	2725.21	909.411	3	1.1.1.26829.1	51.2667	-1	-1
	99	NANDGISIMQTAEGAMNETTNIMQR	Oxidation(M)@9		0.00567749	2725.22	1363.62	2725.21	1363.61	2	1.1.1.27222.1	51.8833	-1	-1
	99	NANDGISIMQTAEGAMNETTNIMQR	Oxidation(M)@9		0.00619046	2725.22	1363.62	2725.21	1363.61	2	1.1.1.28202.1	53.45	-1	-1
	99	NANDGISIMQTAEGAMNETTNIMQR	Oxidation(M)@9		0.00868677	2725.22	909.414	2725.21	909.411	3	1.1.1.29869.1	56.1833	-1	-1
	99	NANDGISIMQTAEGAMNETTNIMQR	Oxidation(M)@9		0.00885131	2725.22	1363.62	2725.21	1363.61	2	1.1.1.29916.1	56.2667	-1	-1
	99	NANDGISIMQTAEGAMNETTNIMQR	Oxidation(M)@9		0.00933959	2725.22	1363.62	2725.21	1363.61	2	1.1.1.29480.1	55.5333	-1	-1
	99	NANDGISIMQTAEGAMNETTNIMQR	Oxidation(M)@9		0.0154616	2725.23	909.416	2725.21	909.411	3	1.1.1.29451.1	55.4833	-1	-1
	99	NANDGISIMQTAEGAMNETTNIMQR	Oxidation(M)@9; Deamidated(N)@17; Oxidation(M)@23		0.014478	2742.2	1372.11	2742.19	1372.1	2	1.1.1.23712.1	45.9667	-1	-1
	99	NANDGISIMQTAEGAMNETTNIMQR	Oxidation(M)@9; Deamidated(Q)@10; Deamidated(N)@17; Oxidation(M)@23		0.0243552	2743.2	1372.61	2743.17	1372.59	2	1.1.1.24943.1	48.1167	-1	-1
	99	NANDGISIMQTAEGAMNETTNIMQR	Oxidation(M)@9; Deamidated(Q)@10; Deamidated(N)@17; Oxidation(M)@23		0.0264661	2743.2	1372.61	2743.17	1372.59	2	1.1.1.20009.1	39.45	-1	-1
	99	NANDGISIMQTAEGAMNETTNIMQR	Oxidation(M)@9; Deamidated(Q)@10; Deamidated(N)@17; Oxidation(M)@23		0.0338767	2743.21	1372.61	2743.17	1372.59	2	1.1.1.23680.1	45.9167	-1	-1
	99	NANDGISIMQTAEGAMNETTNIMQR	Oxidation(M)@9; Deamidated(Q)@10; Oxidation(M)@16		0.0128044	2742.2	1372.11	2742.19	1372.1	2	1.1.1.18386.1	36.65	-1	-1
	99	NANDGISIMQTAEGAMNETTNIMQR	Oxidation(M)@9; Deamidated(Q)@10; Oxidation(M)@16; Oxidation(M)@23		0.007687	2758.19	1380.1	2758.18	1380.1	2	1.1.1.16185.1	32.8333	-1	-1
	99	NANDGISIMQTAEGAMNETTNIMQR	Oxidation(M)@9; Deamidated(Q)@10; Oxidation(M)@16; Oxidation(M)@23		0.00964011	2758.19	1380.1	2758.18	1380.1	2	1.1.1.16541.1	33.4833	-1	-1
	99	NANDGISIMQTAEGAMNETTNIMQR	Oxidation(M)@9; Deamidated(Q)@10; Oxidation(M)@16; Oxidation(M)@23		0.0114666	2758.2	920.406	2758.18	920.402	3	1.1.1.19165.1	37.9833	-1	-1
	99	NANDGISIMQTAEGAMNETTNIMQR	Oxidation(M)@9; Deamidated(Q)@10; Oxidation(M)@16; Oxidation(M)@23		0.0192605	2758.2	1380.11	2758.18	1380.1	2	1.1.1.17008.1	34.2833	-1	-1
	99	NANDGISIMQTAEGAMNETTNIMQR	Oxidation(M)@9; Deamidated(Q)@10; Oxidation(M)@23		0.0045036	2742.19	1372.1	2742.19	1372.1	2	1.1.1.23253.1	45.2	-1	-1
	99	NANDGISIMQTAEGAMNETTNIMQR	Oxidation(M)@9; Deamidated(Q)@10; Oxidation(M)@23		0.0099979	2742.2	1372.11	2742.19	1372.1	2	1.1.1.24533.1	47.3667	-1	-1
	99	NANDGISIMQTAEGAMNETTNIMQR	Oxidation(M)@9; Deamidated(Q)@10; Oxidation(M)@23		0.0129096	2742.2	915.075	2742.19	915.07	3	1.1.1.25535.1	49.15	-1	-1
	99	NANDGISIMQTAEGAMNETTNIMQR	Oxidation(M)@9; Deamidated(Q)@10; Oxidation(M)@23		0.0132926	2742.2	1372.11	2742.19	1372.1	2	1.1.1.21370.1	41.8667	-1	-1
	99	NANDGISIMQTAEGAMNETTNIMQR	Oxidation(M)@9; Deamidated(Q)@10; Oxidation(M)@23		0.0134589	2742.2	915.075	2742.19	915.07	3	1.1.1.23751.1	46.0333	-1	-1
	99	NANDGISIMQTAEGAMNETTNIMQR	Oxidation(M)@9; Deamidated(Q)@10; Oxidation(M)@23		0.0142692	2742.2	1372.11	2742.19	1372.1	2	1.1.1.20694.1	40.6667	-1	-1
	99	NANDGISIMQTAEGAMNETTNIMQR	Oxidation(M)@9; Deamidated(Q)@10; Oxidation(M)@23		0.0175945	2742.21	915.076	2742.19	915.07	3	1.1.1.24508.1	47.3333	-1	-1
	99	NANDGISIMQTAEGAMNETTNIMQR	Oxidation(M)@9; Oxidation(M)@16		-3.79483e-05	2741.21	1371.61	2741.21	1371.61	2	1.1.1.18626.1	37.05	-1	-1
	99	NANDGISIMQTAEGAMNETTNIMQR	Oxidation(M)@9; Oxidation(M)@16; Deamidated(N)@17		-0.00155565	2742.19	915.07	2742.19	915.07	3	1.1.1.17476.1	35.1	-1	-1
	99	NANDGISIMQTAEGAMNETTNIMQR	Oxidation(M)@9; Oxidation(M)@16; Deamidated(N)@17; Oxidation(M)@23		-0.000707582	2758.18	920.402	2758.18	920.402	3	1.1.1.13601.1	28.15	-1	-1
	99	NANDGISIMQTAEGAMNETTNIMQR	Oxidation(M)@9; Oxidation(M)@16; Deamidated(N)@17; Oxidation(M)@23		0.0102274	2758.2	1380.11	2758.18	1380.1	2	1.1.1.18660.1	37.1	-1	-1
	99	NANDGISIMQTAEGAMNETTNIMQR	Oxidation(M)@9; Oxidation(M)@16; Deamidated(N)@17; Oxidation(M)@23		0.0136907	2758.2	1380.11	2758.18	1380.1	2	1.1.1.17924.1	35.8667	-1	-1
	99	NANDGISIMQTAEGAMNETTNIMQR	Oxidation(M)@9; Oxidation(M)@16; Deamidated(N)@17; Oxidation(M)@23		0.0229226	2758.21	1380.11	2758.18	1380.1	2	1.1.1.22566.1	44.0167	-1	-1
	99	NANDGISIMQTAEGAMNETTNIMQR	Oxidation(M)@9; Oxidation(M)@16; Oxidation(M)@23		-0.000790989	2757.2	920.074	2757.2	920.074	3	1.1.1.15781.1	32.1333	-1	-1
	99	NANDGISIMQTAEGAMNETTNIMQR	Oxidation(M)@9; Oxidation(M)@16; Oxidation(M)@23		-0.00106995	2757.2	1379.61	2757.2	1379.61	2	1.1.1.19628.1	38.7833	-1	-1
	99	NANDGISIMQTAEGAMNETTNIMQR	Oxidation(M)@9; Oxidation(M)@16; Oxidation(M)@23		-0.00161188	2757.2	920.073	2757.2	920.074	3	1.1.1.17754.1	35.5667	-1	-1
	99	NANDGISIMQTAEGAMNETTNIMQR	Oxidation(M)@9; Oxidation(M)@16; Oxidation(M)@23		-0.00232225	2757.2	920.073	2757.2	920.074	3	1.1.1.15444.1	31.5333	-1	-1
	99	NANDGISIMQTAEGAMNETTNIMQR	Oxidation(M)@9; Oxidation(M)@16; Oxidation(M)@23		-0.00280514	2757.2	920.073	2757.2	920.074	3	1.1.1.16117.1	32.7167	-1	-1
	99	NANDGISIMQTAEGAMNETTNIMQR	Oxidation(M)@9; Oxidation(M)@16; Oxidation(M)@23		-0.00448791	2757.2	1379.61	2757.2	1379.61	2	1.1.1.15154.1	31.0333	-1	-1
	99	NANDGISIMQTAEGAMNETTNIMQR	Oxidation(M)@9; Oxidation(M)@16; Oxidation(M)@23		-0.00488572	2757.2	920.072	2757.2	920.074	3	1.1.1.16795.1	33.9333	-1	-1
	99	NANDGISIMQTAEGAMNETTNIMQR	Oxidation(M)@9; Oxidation(M)@16; Oxidation(M)@23		-0.00599753	2757.19	1379.6	2757.2	1379.61	2	1.1.1.15496.1	31.6167	-1	-1
	99	NANDGISIMQTAEGAMNETTNIMQR	Oxidation(M)@9; Oxidation(M)@16; Oxidation(M)@23		0.00112731	2757.2	1379.61	2757.2	1379.61	2	1.1.1.14833.1	30.4333	-1	-1
	99	NANDGISIMQTAEGAMNETTNIMQR	Oxidation(M)@9; Oxidation(M)@16; Oxidation(M)@23		0.00232179	2757.2	920.075	2757.2	920.074	3	1.1.1.18112.1	36.1833	-1	-1
	99	NANDGISIMQTAEGAMNETTNIMQR	Oxidation(M)@9; Oxidation(M)@16; Oxidation(M)@23		0.00425634	2757.21	1379.61	2757.2	1379.61	2	1.1.1.14148.1	29.25	-1	-1
	99	NANDGISIMQTAEGAMNETTNIMQR	Oxidation(M)@9; Oxidation(M)@23		-0.000282088	2741.21	1371.61	2741.21	1371.61	2	1.1.1.20339.1	40.05	-1	-1
	99	NANDGISIMQTAEGAMNETTNIMQR	Oxidation(M)@9; Oxidation(M)@23		-0.000521672	2741.2	914.742	2741.21	914.742	3	1.1.1.31367.1	58.7	-1	-1
	99	NANDGISIMQTAEGAMNETTNIMQR	Oxidation(M)@9; Oxidation(M)@23		-0.00117904	2741.2	914.742	2741.21	914.742	3	1.1.1.20835.1	40.9167	-1	-1
	99	NANDGISIMQTAEGAMNETTNIMQR	Oxidation(M)@9; Oxidation(M)@23		-0.00180483	2741.2	914.742	2741.21	914.742	3	1.1.1.24845.1	47.9333	-1	-1
	99	NANDGISIMQTAEGAMNETTNIMQR	Oxidation(M)@9; Oxidation(M)@23		-0.0028082	2741.2	1371.61	2741.21	1371.61	2	1.1.1.22897.1	44.6	-1	-1
	99	NANDGISIMQTAEGAMNETTNIMQR	Oxidation(M)@9; Oxidation(M)@23		-0.00290203	2741.2	914.741	2741.21	914.742	3	1.1.1.19487.1	38.55	-1	-1
	99	NANDGISIMQTAEGAMNETTNIMQR	Oxidation(M)@9; Oxidation(M)@23		-0.00293289	2741.2	1371.61	2741.21	1371.61	2	1.1.1.19664.1	38.85	-1	-1
	99	NANDGISIMQTAEGAMNETTNIMQR	Oxidation(M)@9; Oxidation(M)@23		-0.00363587	2741.2	914.741	2741.21	914.742	3	1.1.1.23014.1	44.8	-1	-1
	99	NANDGISIMQTAEGAMNETTNIMQR	Oxidation(M)@9; Oxidation(M)@23		-0.00390945	2741.2	1371.61	2741.21	1371.61	2	1.1.1.24180.1	46.75	-1	-1
	99	NANDGISIMQTAEGAMNETTNIMQR	Oxidation(M)@9; Oxidation(M)@23		-0.00394418	2741.2	1371.61	2741.21	1371.61	2	1.1.1.21967.1	42.9667	-1	-1
	99	NANDGISIMQTAEGAMNETTNIMQR	Oxidation(M)@9; Oxidation(M)@23		-0.00473308	2741.2	914.741	2741.21	914.742	3	1.1.1.20504.1	40.3167	-1	-1
	99	NANDGISIMQTAEGAMNETTNIMQR	Oxidation(M)@9; Oxidation(M)@23		-0.00500545	2741.2	1371.61	2741.21	1371.61	2	1.1.1.25019.1	48.2667	-1	-1
	99	NANDGISIMQTAEGAMNETTNIMQR	Oxidation(M)@9; Oxidation(M)@23		-0.00540902	2741.2	1371.61	2741.21	1371.61	2	1.1.1.22547.1	44	-1	-1
	99	NANDGISIMQTAEGAMNETTNIMQR	Oxidation(M)@9; Oxidation(M)@23		-0.00622615	2741.2	1371.61	2741.21	1371.61	2	1.1.1.21034.1	41.2667	-1	-1
	99	NANDGISIMQTAEGAMNETTNIMQR	Oxidation(M)@9; Oxidation(M)@23		-0.00638102	2741.2	914.74	2741.21	914.742	3	1.1.1.21170.1	41.5167	-1	-1
	99	NANDGISIMQTAEGAMNETTNIMQR	Oxidation(M)@9; Oxidation(M)@23		-0.00656555	2741.2	914.74	2741.21	914.742	3	1.1.1.21507.1	42.1	-1	-1
	99	NANDGISIMQTAEGAMNETTNIMQR	Oxidation(M)@9; Oxidation(M)@23		-0.0115079	2741.19	914.739	2741.21	914.742	3	1.1.1.22665.1	44.2	-1	-1
	99	NANDGISIMQTAEGAMNETTNIMQR	Oxidation(M)@9; Oxidation(M)@23		-0.0122404	2741.19	914.738	2741.21	914.742	3	1.1.1.23382.1	45.4167	-1	-1
	99	NANDGISIMQTAEGAMNETTNIMQR	Oxidation(M)@9; Oxidation(M)@23		-0.0175504	2741.19	914.737	2741.21	914.742	3	1.1.1.21921.1	42.8833	-1	-1
	99	NANDGISIMQTAEGAMNETTNIMQR	Oxidation(M)@9; Oxidation(M)@23		0.00936457	2741.21	914.745	2741.21	914.742	3	1.1.1.32080.1	59.9333	-1	-1
	99	NLENVHENLATSNSR		cleaved N-N@N-term	-0.00350769	1696.81	849.412	1696.81	849.414	2	1.1.1.3291.1	8.2333	-1	-1
	99	NLENVHENLATSNSR		cleaved N-N@N-term	0.000111941	1696.81	566.612	1696.81	566.612	3	1.1.1.3289.1	8.2333	-1	-1
	99	QAPNLALTLLG	Dehydrated(T)@8		-0.000653265	1091.63	546.824	1091.63	546.824	2	1.1.1.27138.1	51.75	-1	-1
	99	QIGGSSGEAVQIGLK		cleaved F-Q@N-term	-0.00245222	1442.77	722.393	1442.77	722.394	2	1.1.1.11426.1	24.05	-1	-1
	99	QIGGSSGEAVQIGLK		cleaved F-Q@N-term	-0.00460098	1442.77	722.391	1442.77	722.394	2	1.1.1.12671.1	26.4167	-1	-1
	99	QIGGSSGEAVQIGLK		cleaved F-Q@N-term	-0.00472305	1442.77	722.391	1442.77	722.394	2	1.1.1.12105.1	25.3667	-1	-1
	99	QIGGSSGEAVQIGLK		cleaved F-Q@N-term	-0.00676944	1442.77	722.39	1442.77	722.394	2	1.1.1.11066.1	23.4167	-1	-1
	99	QIGGSSGEAVQIGLK		cleaved F-Q@N-term	0.00199079	1442.77	722.395	1442.77	722.394	2	1.1.1.10099.1	21.6	-1	-1
	99	QILQQVSTTILAQAK	Gln->pyro-Glu@N-term	cleaved Q-Q@N-term	-0.00367082	1623.92	812.965	1623.92	812.967	2	1.1.1.28730.1	54.3167	-1	-1
	99	QQILQQVSTTILAQAK			-0.000585838	1769	590.675	1769	590.676	3	1.1.1.25458.1	49.0333	-1	-1
	99	QQILQQVSTTILAQAK			-0.00113515	1769	590.675	1769	590.676	3	1.1.1.22505.1	43.9333	-1	-1
	99	QQILQQVSTTILAQAK			-0.00117166	1769	590.675	1769	590.676	3	1.1.1.31284.1	58.5667	-1	-1
	99	QQILQQVSTTILAQAK			-0.00168447	1769	590.675	1769	590.676	3	1.1.1.26367.1	50.5167	-1	-1
	99	QQILQQVSTTILAQAK			-0.00187128	1769	885.509	1769	885.51	2	1.1.1.25579.1	49.2333	-1	-1
	99	QQILQQVSTTILAQAK			-0.00232425	1769	885.509	1769	885.51	2	1.1.1.23777.1	46.0667	-1	-1
	99	QQILQQVSTTILAQAK			-0.00357931	1769	885.508	1769	885.51	2	1.1.1.18162.1	36.2667	-1	-1
	99	QQILQQVSTTILAQAK			-0.00418966	1769	885.508	1769	885.51	2	1.1.1.26589.1	50.8833	-1	-1
	99	QQILQQVSTTILAQAK			-1.15653	1767.85	590.29	1769	590.676	3	1.1.1.26393.1	50.5667	-1	-1
	99	QQILQQVSTTILAQAK			0.000325974	1769.01	885.51	1769	885.51	2	1.1.1.24486.1	47.2833	-1	-1
	99	QQILQQVSTTILAQAK			0.000325974	1769.01	885.51	1769	885.51	2	1.1.1.25941.1	49.8333	-1	-1
	99	QQILQQVSTTILAQAK			0.000476279	1769.01	590.676	1769	590.676	3	1.1.1.24458.1	47.2333	-1	-1
	99	QQILQQVSTTILAQAK			0.00101687	1769.01	590.676	1769	590.676	3	1.1.1.29699.1	55.9	-1	-1
	99	QQILQQVSTTILAQAK			0.0012087	1769.01	590.676	1769	590.676	3	1.1.1.25108.1	48.4167	-1	-1
	99	QQILQQVSTTILAQAK			0.00145992	1769.01	885.51	1769	885.51	2	1.1.1.25194.1	48.5667	-1	-1
	99	QQILQQVSTTILAQAK			0.00156619	1769.01	590.676	1769	590.676	3	1.1.1.27188.1	51.8333	-1	-1
	99	QQILQQVSTTILAQAK			0.00194112	1769.01	590.676	1769	590.676	3	1.1.1.23921.1	46.3167	-1	-1
	99	QQILQQVSTTILAQAK			0.00194112	1769.01	590.676	1769	590.676	3	1.1.1.26774.1	51.1833	-1	-1
	99	QQILQQVSTTILAQAK			0.00284792	1769.01	590.677	1769	590.676	3	1.1.1.30074.1	56.5333	-1	-1
	99	QQILQQVSTTILAQAK			0.00449587	1769.01	590.677	1769	590.676	3	1.1.1.27801.1	52.8167	-1	-1
	99	QQILQQVSTTILAQAK			0.00522829	1769.01	590.677	1769	590.676	3	1.1.1.28794.1	54.4167	-1	-1
	99	QQILQQVSTTILAQAK			0.00541139	1769.01	590.677	1769	590.676	3	1.1.1.31692.1	59.25	-1	-1
	99	QQILQQVSTTILAQAK			0.0109132	1769.02	590.679	1769	590.676	3	1.1.1.30829.1	57.8	-1	-1
	99	QQILQQVSTTILAQAK	Carbamidomethyl(K)@16		-0.00271159	1826.02	609.682	1826.03	609.683	3	1.1.1.22550.1	44	-1	-1
	99	QQILQQVSTTILAQAK	Deamidated(Q)@6		0.0120386	1770	591.008	1769.99	591.004	3	1.1.1.25847.1	49.6667	-1	-1
	99	QQILQQVSTTILAQAK	Gln->pyro-Glu@N-term		0.00339222	1751.98	876.998	1751.98	876.996	2	1.1.1.30800.1	57.75	-1	-1
	99	QQILQQVSTTILAQAK	Gln->pyro-Glu@N-term		0.00376876	1751.98	876.998	1751.98	876.996	2	1.1.1.29250.1	55.15	-1	-1
	99	QTAEGAMNETTNIMQR		cleaved M-Q@N-term	-0.00182273	1793.8	897.908	1793.8	897.909	2	1.1.1.10707.1	22.7	-1	-1
	99	QTAEGAMNETTNIMQR	Oxidation(M)@14	cleaved M-Q@N-term	-0.00183608	1809.8	905.906	1809.8	905.907	2	1.1.1.5965.1	13.3833	-1	-1
	99	QTAEGAMNETTNIMQR	Oxidation(M)@7	cleaved M-Q@N-term	-0.000336047	1809.8	905.906	1809.8	905.907	2	1.1.1.5597.1	12.7	-1	-1
	99	QTAEGAMNETTNIMQR	Oxidation(M)@7; Oxidation(M)@14	cleaved M-Q@N-term	-0.00214525	1825.79	913.903	1825.79	913.904	2	1.1.1.2805.1	7.35	-1	-1
	99	RLEAQMSGIDVAVR		cleaved N-R@N-term; missed R-L@1	0.00314909	1543.82	515.613	1543.81	515.612	3	1.1.1.10657.1	22.6167	-1	-1
	99	RLEAQMSGIDVAVR	Oxidation(M)@6	cleaved N-R@N-term; missed R-L@1	-0.000673028	1559.81	520.943	1559.81	520.944	3	1.1.1.6224.1	13.8667	-1	-1
	99	RSELGAMQNRFDHVINNLENVHENLATSNSR		cleaved H-R@N-term; missed R-S@1; missed R-F@10	0.96097	3565.69	1189.57	3564.72	1189.25	3	1.1.1.13734.1	28.3833	-1	-1
	99	SAGYYESVDDINVTDVGGAQR	Delta:H(4)C(2)@N-term	cleaved M-S@N-term	-0.00264547	2243.03	1122.52	2243.03	1122.52	2	1.1.1.21745.1	42.55	-1	-1
	99	SAGYYESVDDINVTDVGGAQR	Delta:H(4)C(2)@N-term	cleaved M-S@N-term	-0.00322312	2243.03	1122.52	2243.03	1122.52	2	1.1.1.24359.1	47.0667	-1	-1
	99	SAGYYESVDDINVTDVGGAQR	Delta:H(4)C(2)@N-term	cleaved M-S@N-term	-0.00346726	2243.03	1122.52	2243.03	1122.52	2	1.1.1.22125.1	43.25	-1	-1
	99	SAGYYESVDDINVTDVGGAQR	Delta:H(4)C(2)@N-term	cleaved M-S@N-term	-0.0037114	2243.03	1122.52	2243.03	1122.52	2	1.1.1.21408.1	41.9333	-1	-1
	99	SAGYYESVDDINVTDVGGAQR	Delta:H(4)C(2)@N-term	cleaved M-S@N-term	-0.0065517	2243.03	1122.52	2243.03	1122.52	2	1.1.1.21063.1	41.3167	-1	-1
	99	SAGYYESVDDINVTDVGGAQR	Delta:H(4)C(2)@N-term	cleaved M-S@N-term	-0.00740757	2243.03	1122.52	2243.03	1122.52	2	1.1.1.22464.1	43.85	-1	-1
	99	SAGYYESVDDINVTDVGGAQR	Delta:H(4)C(2)@N-term	cleaved M-S@N-term	0.000678485	2243.03	748.686	2243.03	748.685	3	1.1.1.20784.1	40.8167	-1	-1
	99	SAGYYESVDDINVTDVGGAQR	Delta:H(4)C(2)@N-term	cleaved M-S@N-term	0.00406701	2243.04	1122.53	2243.03	1122.52	2	1.1.1.20716.1	40.7	-1	-1
	99	SAGYYESVDDINVTDVGGAQR	Delta:H(4)C(2)@N-term; Deamidated(N)@12	cleaved M-S@N-term	0.0139783	2244.03	1123.02	2244.02	1123.02	2	1.1.1.23244.1	45.1833	-1	-1
	99	SAGYYESVDDINVTDVGGAQR	Delta:H(4)C(2)@N-term; Deamidated(N)@12	cleaved M-S@N-term	0.0162641	2244.04	1123.03	2244.02	1123.02	2	1.1.1.22856.1	44.5333	-1	-1
	99	SAKDDAAGLQISNR		cleaved N-S@N-term; missed K-D@3	-0.0081319	1444.72	723.367	1444.73	723.371	2	1.1.1.2958.1	7.65	-1	-1
	99	SELGAMQNR			-0.00047203	1004.47	503.243	1004.47	503.243	2	1.1.1.1486.1	4.4	-1	-1
	99	SELGAMQNR	Carbamidomethyl@N-term		-0.00251674	1061.49	531.752	1061.49	531.753	2	1.1.1.2133.1	5.7333	-1	-1
	99	SELGAMQNR	Carbamidomethyl@N-term; Oxidation(M)@6		-4.34439e-05	1077.49	539.751	1077.49	539.751	2	1.1.1.175.1	0.9333	-1	-1
	99	SELGAMQNR	Oxidation(M)@6		-0.00139096	1020.46	511.24	1020.47	511.24	2	1.1.1.17.1	0.0167	-1	-1
	99	SELGAMQNR	Oxidation(M)@6		-0.0019574	1020.46	511.239	1020.47	511.24	2	1.1.1.1605.1	4.6167	-1	-1
	99	SLQASNGSNSQSER		cleaved L-S@N-term	0.00693563	1463.67	732.841	1463.66	732.837	2	1.1.1.5850.1	13.15	-1	-1
	99	SLQASNGSNSQSER	Deamidated(N)@6	cleaved L-S@N-term	-0.0019505	1464.64	733.328	1464.64	733.329	2	1.1.1.6627.1	14.7833	-1	-1
	99	SMSAGYYESVDDINVTDVGGAQR	Delta:H(4)C(2)@N-term	cleaved L-S@N-term	-0.00402603	2461.1	1231.56	2461.11	1231.56	2	1.1.1.23186.1	45.0833	-1	-1
	99	SMSAGYYESVDDINVTDVGGAQR	Delta:H(4)C(2)@N-term; Oxidation(M)@2	cleaved L-S@N-term	-0.0023043	2477.1	1239.56	2477.1	1239.56	2	1.1.1.20142.1	39.6833	-1	-1
	99	SMSAGYYESVDDINVTDVGGAQR	Delta:H(4)C(2)@N-term; Oxidation(M)@2	cleaved L-S@N-term	-0.00282418	2477.1	826.707	2477.1	826.708	3	1.1.1.20169.1	39.75	-1	-1
	99	SMSAGYYESVDDINVTDVGGAQR	Delta:H(4)C(2)@N-term; Oxidation(M)@2	cleaved L-S@N-term	-0.00303672	2477.1	1239.56	2477.1	1239.56	2	1.1.1.20103.1	39.6167	-1	-1
	99	SSGEAVQIGLK		cleaved G-S@N-term	0.000602271	1087.59	544.801	1087.59	544.801	2	1.1.1.5445.1	12.4	-1	-1
	99	TAEGAMNETTNIMQR		cleaved Q-T@N-term	-0.000673299	1665.74	833.88	1665.74	833.88	2	1.1.1.9059.1	19.55	-1	-1
	99	TAEGAMNETTNIMQR	Oxidation(M)@13	cleaved Q-T@N-term	-0.00820391	1681.73	841.873	1681.74	841.877	2	1.1.1.4580.1	10.6	-1	-1
	99	TAEGAMNETTNIMQR	Oxidation(M)@6	cleaved Q-T@N-term	-0.000391439	1681.74	841.877	1681.74	841.877	2	1.1.1.4994.1	11.4667	-1	-1
	99	TAEGAMNETTNIMQR	Oxidation(M)@6; Oxidation(M)@13	cleaved Q-T@N-term	-0.00303468	1697.73	849.873	1697.73	849.875	2	1.1.1.2152.1	5.7667	-1	-1
	99	TAIQEEVTALND		cleaved D-E@C-term	-0.00164189	1302.63	652.322	1302.63	652.322	2	1.1.1.15517.1	31.6667	-1	-1
	99	TAIQEEVTALNDELNR			-0.00130617	1814.9	908.457	1814.9	908.458	2	1.1.1.24027.1	46.5	-1	-1
	99	TAIQEEVTALNDELNR			-0.00460205	1814.9	908.456	1814.9	908.458	2	1.1.1.16659.1	33.7	-1	-1
	99	TAIQEEVTALNDELNR			-0.00814207	1814.89	908.454	1814.9	908.458	2	1.1.1.18926.1	37.5667	-1	-1
	99	TAIQEEVTALNDELNR			-0.982137	1813.92	907.967	1814.9	908.458	2	1.1.1.16738.1	33.8333	-1	-1
	99	TAIQEEVTALNDELNR			0.000505486	1814.9	908.458	1814.9	908.458	2	1.1.1.16332.1	33.1	-1	-1
	99	TAIQEEVTALNDELNR			1.89944	1816.8	909.408	1814.9	908.458	2	1.1.1.18804.1	37.35	-1	-1
	99	TAIQEEVTALNDELNR			1.90559	1816.81	909.411	1814.9	908.458	2	1.1.1.24348.1	47.05	-1	-1
	99	TAIQEEVTALNDELNR	Carbamidomethyl(E)@6		-0.00224666	1871.92	624.981	1871.92	624.981	3	1.1.1.21369.1	41.8667	-1	-1
	99	TAIQEEVTALNDELNR	Carbamidomethyl(E)@6		-0.00294302	1871.92	936.967	1871.92	936.969	2	1.1.1.21372.1	41.8667	-1	-1
	99	TAIQEEVTALNDELNR	Carbamidomethyl@N-term		-0.00180277	1871.92	624.981	1871.92	624.981	3	1.1.1.22666.1	44.2	-1	-1
	99	TAIQEEVTALNDELNR	Carbamidomethyl@N-term		-0.00633792	1871.92	936.965	1871.92	936.969	2	1.1.1.23545.1	45.6833	-1	-1
	99	TAIQEEVTALNDELNR	Carbamidomethyl@N-term		0.00562684	1871.93	624.983	1871.92	624.981	3	1.1.1.22326.1	43.6	-1	-1
	99	TAIQEEVTALNDELNR	Carbamidomethyl@N-term; Deamidated(N)@11		0.052157	1872.96	937.487	1872.91	937.461	2	1.1.1.18198.1	36.3167	-1	-1
	99	TAIQEEVTALNDELNR	Carbamyl@N-term		0.00168676	1857.91	620.31	1857.91	620.31	3	1.1.1.28537.1	54	-1	-1
	99	TAIQEEVTALNDELNR	Cation:Na(E)@6		-0.0104212	1836.87	613.298	1836.88	613.302	3	1.1.1.21647.1	42.3333	-1	-1
	99	TAIQEEVTALNDELNR	Deamidated(N)@11		-0.00778709	1815.88	908.946	1815.89	908.95	2	1.1.1.19323.1	38.2667	-1	-1
	99	TAIQEEVTALNDELNR	Deamidated(N)@11		0.000495707	1815.89	908.95	1815.89	908.95	2	1.1.1.17928.1	35.8833	-1	-1
	99	TAIQEEVTALNDELNR	Deamidated(N)@11		0.0017322	1815.89	606.303	1815.89	606.302	3	1.1.1.18014.1	36.0167	-1	-1
	99	TAIQEEVTALNDELNR	Deamidated(N)@11		0.00389881	1815.89	606.304	1815.89	606.302	3	1.1.1.17633.1	35.3667	-1	-1
	99	TAIQEEVTALNDELNR	Deamidated(N)@11		0.00620139	1815.89	606.304	1815.89	606.302	3	1.1.1.19031.1	37.75	-1	-1
	99	TAIQEEVTALNDELNR	Lys-add@N-term		-0.0034161	1942.99	972.504	1943	972.505	2	1.1.1.17416.1	34.9833	-1	-1
	99	VHENLATSNSR		cleaved N-V@N-term	-8.03277	1218.57	610.291	1226.6	614.307	2	1.1.1.19740.1	38.9833	-1	-1
	99	VTALNDELNRIAETTSFGGKKLLNGSFGSSSFQIGGSSGEAVQIGLK		cleaved E-V@N-term; missed R-I@10; missed K-K@20; missed K-L@21	-5.9928	4778.47	1593.83	4784.46	1595.83	3	1.1.1.28871.1	54.5333	-1	-1
	99	YYESVDDINVTDVGGAQR		cleaved G-Y@N-term	-0.00176346	1999.91	1000.96	1999.91	1000.96	2	1.1.1.16911.1	34.1167	-1	-1
2	85.62	76.12	A0A0N8GVL6	acs	Acetyl-coenzyme A synthetase OS=Vibrio splendidus OX=29497 GN=acs PE=3 SV=1	71.627			56	99
	Conf	Sequence	Modifications	Cleavages	dMass	Prec MW	Prec m/z	Theor MW	Theor m/z	Theor z	Spectrum	Time	PrecursorSignal	PrecursorElution
	95.54	KEIGPIATPDVLHWTDSLPK		missed K-E@1	0.00140307	2216.19	555.054	2216.18	555.053	4	1.1.1.22943.1	44.6833	-1	-1
	96.43	DVWWHDAIANVSADCPPEEMNAEDPLF	Carbamidomethyl(C)@15; Oxidation(M)@20	cleaved F-I@C-term	0.0276426	3143.35	1048.79	3143.33	1048.78	3	1.1.1.29879.1	56.2	-1	-1
	96.44	IVDWIKPF		cleaved F-T@C-term	0.0035477	1016.57	509.294	1016.57	509.292	2	1.1.1.22235.1	43.4333	-1	-1
	96.73	SFDPGHIDIR		cleaved T-S@N-term	-0.00212057	1155.57	578.79	1155.57	578.791	2	1.1.1.9736.1	20.8667	-1	-1
	97.39	IAEAAIVGIPHDIK			0.00346114	1445.83	482.95	1445.82	482.949	3	1.1.1.15023.1	30.7833	-1	-1
	97.69	SVSDPEGFWGEHGK		cleaved Q-S@N-term	2.00227	1532.68	767.345	1530.67	766.344	2	1.1.1.8370.1	18.2167	-1	-1
	97.83	NVDEALTNPEVK			-0.00431206	1327.66	664.836	1327.66	664.838	2	1.1.1.7783.1	17.0167	-1	-1
	98.08	GATDGNLVILDSWPGQMR	Oxidation(M)@17	cleaved E-G@N-term	0.000365817	1944.94	973.476	1944.94	973.475	2	1.1.1.23887.1	46.25	-1	-1
	98.17	VDDVLNVSGH		cleaved H-R@C-term	0.00245632	1053.51	527.763	1053.51	527.762	2	1.1.1.7351.1	16.2	-1	-1
	98.25	MGTAEIESALVAFDK			-0.0551372	1580.72	791.367	1580.78	791.395	2	1.1.1.26144.1	50.15	-1	-1
	98.75	VVITADEGVR			0.000196084	1057.58	529.796	1057.58	529.796	2	1.1.1.4766.1	10.95	-1	-1
	98.87	VSDPEGFWGEHGK		cleaved S-V@N-term	-0.00478751	1443.64	722.826	1443.64	722.828	2	1.1.1.7223.1	15.9167	-1	-1
	98.87	VSDPEGFWGEHGK		cleaved S-V@N-term	0.0011611	1443.64	482.222	1443.64	482.221	3	1.1.1.7237.1	15.95	-1	-1
	99	ALVDNMGNIIEGATDGNLVILDSWPGQMR	Oxidation(M)@28	cleaved P-A@N-term	0.0142744	3114.53	1558.27	3114.51	1558.26	2	1.1.1.30176.1	56.7	-1	-1
	99	ATDGNLVILDSWPGQMR	Oxidation(M)@16	cleaved G-A@N-term	-0.00309427	1887.91	944.963	1887.91	944.965	2	1.1.1.23109.1	44.95	-1	-1
	99	AYITLNDGEFPTAELHK		cleaved Y-A@N-term	-0.00379321	1917.94	959.979	1917.95	959.981	2	1.1.1.18472.1	36.8	-1	-1
	99	DVWWHDAIANVSADCPPEEMNAEDPLF	Carbamidomethyl(C)@15	cleaved F-I@C-term	0.0140926	3127.35	1564.68	3127.33	1564.67	2	1.1.1.30410.1	57.1	-1	-1
	99	DVWWHDAIANVSADCPPEEMNAEDPLF	Carbamidomethyl(C)@15; Oxidation(M)@20	cleaved F-I@C-term	0.00448092	3143.33	1572.67	3143.33	1572.67	2	1.1.1.29894.1	56.2333	-1	-1
	99	EVCLFSNALK	Carbamidomethyl(C)@3; Deamidated(N)@7		-0.000330801	1180.58	591.297	1180.58	591.297	2	1.1.1.16251.1	32.95	-1	-1
	99	FDPGHIDIR		cleaved S-F@N-term	-0.00144391	1068.53	535.274	1068.54	535.275	2	1.1.1.7972.1	17.45	-1	-1
	99	FFGVQPALVDNMGNIIEGATDGNLVILDSWPGQMR		cleaved P-F@N-term	0.0348044	3773.89	944.48	3773.85	944.471	4	1.1.1.31944.1	59.6833	-1	-1
	99	FFGVQPALVDNMGNIIEGATDGNLVILDSWPGQMR		cleaved P-F@N-term	0.0351689	3773.89	1258.97	3773.85	1258.96	3	1.1.1.31933.1	59.6667	-1	-1
	99	FGVQPALVDNMGNIIEGATDGNLVILDSWPGQMR	Deamidated(N)@10; Oxidation(M)@11; Oxidation(M)@33	cleaved F-F@N-term	0.0397022	3659.8	1220.94	3659.76	1220.93	3	1.1.1.29524.1	55.6	-1	-1
	99	GDEVAIIWEGDDPADDK			-0.000851769	1843.81	922.913	1843.81	922.913	2	1.1.1.22328.1	43.6	-1	-1
	99	GDEVAIIWEGDDPADDK			0.00824515	1843.82	922.917	1843.81	922.913	2	1.1.1.22686.1	44.2333	-1	-1
	99	GDEVAIIWEGDDPADDK			1.01086	1844.82	923.418	1843.81	922.913	2	1.1.1.21981.1	42.9833	-1	-1
	99	GDEVAIIWEGDDPADDKTLTFNELHK		missed K-T@17	-0.000496093	2927.38	976.801	2927.38	976.801	3	1.1.1.25252.1	48.6667	-1	-1
	99	GDEVAIIWEGDDPADDKTLTFNELHK		missed K-T@17	-0.00186655	2927.38	976.801	2927.38	976.801	3	1.1.1.23881.1	46.2333	-1	-1
	99	GDEVAIIWEGDDPADDKTLTFNELHK		missed K-T@17	-0.00360888	2927.38	976.8	2927.38	976.801	3	1.1.1.24573.1	47.4333	-1	-1
	99	GDEVAIIWEGDDPADDKTLTFNELHK		missed K-T@17	-0.00480014	2927.38	732.852	2927.38	732.853	4	1.1.1.25287.1	48.7333	-1	-1
	99	GDEVAIIWEGDDPADDKTLTFNELHK		missed K-T@17	-0.00493109	2927.38	976.8	2927.38	976.801	3	1.1.1.24899.1	48.0333	-1	-1
	99	GDEVAIIWEGDDPADDKTLTFNELHK		missed K-T@17	-0.99439	2926.39	976.47	2927.38	976.801	3	1.1.1.24913.1	48.0667	-1	-1
	99	GDEVAIIWEGDDPADDKTLTFNELHK		missed K-T@17	0.00121799	2927.38	1464.7	2927.38	1464.7	2	1.1.1.23948.1	46.3667	-1	-1
	99	GDEVAIIWEGDDPADDKTLTFNELHK		missed K-T@17	0.00722591	2927.39	1464.7	2927.38	1464.7	2	1.1.1.24301.1	46.9667	-1	-1
	99	GVMHTTGGYLVYAAMTFK			0.000287792	1945.94	973.979	1945.94	973.979	2	1.1.1.22220.1	43.4167	-1	-1
	99	GVMHTTGGYLVYAAMTFK	Carbamyl@N-term; Oxidation(M)@3; Oxidation(M)@15		-0.0196505	2020.92	1011.47	2020.94	1011.48	2	1.1.1.22377.1	43.6833	-1	-1
	99	GVMHTTGGYLVYAAMTFK	Oxidation(M)@15		0.00436537	1961.94	981.979	1961.94	981.976	2	1.1.1.18653.1	37.0833	-1	-1
	99	GVMHTTGGYLVYAAMTFK	Oxidation(M)@3		-0.00234848	1961.94	981.975	1961.94	981.976	2	1.1.1.19162.1	37.9667	-1	-1
	99	GVMHTTGGYLVYAAMTFK	Oxidation(M)@3		-0.00350625	1961.93	654.985	1961.94	654.987	3	1.1.1.19559.1	38.6667	-1	-1
	99	GVMHTTGGYLVYAAMTFK	Oxidation(M)@3		-0.0118364	1961.93	981.97	1961.94	981.976	2	1.1.1.19515.1	38.5833	-1	-1
	99	IAEAAIVGIPHDIK			-0.000200948	1445.82	482.949	1445.82	482.949	3	1.1.1.13034.1	27.0667	-1	-1
	99	IAEAAIVGIPHDIK			0.000714575	1445.82	482.949	1445.82	482.949	3	1.1.1.13652.1	28.2333	-1	-1
	99	IAEAAIVGIPHDIK			0.00146693	1445.83	482.949	1445.82	482.949	3	1.1.1.15419.1	31.4833	-1	-1
	99	IATGDTGNLGDTSTLADPSVVDK			-0.000112124	2246.09	1124.05	2246.09	1124.05	2	1.1.1.16861.1	34.05	-1	-1
	99	IATGDTGNLGDTSTLADPSVVDK			-0.000459765	2246.09	749.704	2246.09	749.704	3	1.1.1.16880.1	34.0667	-1	-1
	99	IATGDTGNLGDTSTLADPSVVDKL		cleaved L-I@C-term; missed K-L@23	0.00085031	2359.18	1180.6	2359.18	1180.59	2	1.1.1.23880.1	46.2333	-1	-1
	99	IATGDTGNLGDTSTLADPSVVDKL		cleaved L-I@C-term; missed K-L@23	0.00618858	2359.18	787.401	2359.18	787.399	3	1.1.1.23912.1	46.3	-1	-1
	99	IGAVHTVVFGGFSPEALSGR			-0.000463509	2000.05	501.019	2000.05	501.019	4	1.1.1.21106.1	41.4	-1	-1
	99	IGAVHTVVFGGFSPEALSGR			0.000895634	2000.05	1001.03	2000.05	1001.03	2	1.1.1.20946.1	41.1167	-1	-1
	99	IGAVHTVVFGGFSPEALSGR			0.00287459	2000.05	667.691	2000.05	667.69	3	1.1.1.22395.1	43.7167	-1	-1
	99	IGAVHTVVFGGFSPEALSGR			0.925349	2000.97	667.998	2000.05	667.69	3	1.1.1.23182.1	45.0833	-1	-1
	99	IGAVHTVVFGGFSPEALSGR			0.999607	2001.05	1001.53	2000.05	1001.03	2	1.1.1.21284.1	41.7167	-1	-1
	99	IGAVHTVVFGGFSPEALSGR			1.00079	2001.05	668.024	2000.05	667.69	3	1.1.1.23200.1	45.1167	-1	-1
	99	IGAVHTVVFGGFSPEALSGR			1.00482	2001.05	668.025	2000.05	667.69	3	1.1.1.23658.1	45.8833	-1	-1
	99	ILYTSGSTGKPK		cleaved F-I@N-term	-0.000195057	1250.69	626.351	1250.69	626.351	2	1.1.1.924.1	3.4667	-1	-1
	99	ITLNDGEFPTAELHK		cleaved Y-I@N-term	0.00504289	1683.85	842.933	1683.85	842.931	2	1.1.1.14182.1	29.3167	-1	-1
	99	KEIGPIATPDVLH		cleaved H-W@C-term; missed K-E@1	-0.00352418	1388.76	695.389	1388.77	695.39	2	1.1.1.12499.1	26.1	-1	-1
	99	KEIGPIATPDVLHWTDSLPK		missed K-E@1	0.000342822	2216.18	555.053	2216.18	555.053	4	1.1.1.23306.1	45.2833	-1	-1
	99	KEIGPIATPDVLHWTDSLPK		missed K-E@1	0.995116	2217.18	1109.6	2216.18	1109.1	2	1.1.1.23068.1	44.8833	-1	-1
	99	KGDVVCLYMPMVPEAAVAMLACTR	Carbamidomethyl(C)@6; Oxidation(M)@19; Carbamidomethyl(C)@22	missed K-G@1	-0.00108481	2697.28	1349.65	2697.28	1349.65	2	1.1.1.27485.1	52.3167	-1	-1
	99	KIATGDTGNLGDTST		cleaved T-L@C-term; missed K-I@1	-0.000997602	1449.69	725.854	1449.69	725.855	2	1.1.1.3737.1	9	-1	-1
	99	KIATGDTGNLGDTSTLADPS		cleaved S-V@C-term; missed K-I@1	0.00222469	1932.93	967.472	1932.93	967.471	2	1.1.1.11424.1	24.05	-1	-1
	99	KIATGDTGNLGDTSTLADPSVVDK		missed K-I@1	-0.00275469	2374.18	792.402	2374.19	792.403	3	1.1.1.13149.1	27.2667	-1	-1
	99	KIATGDTGNLGDTSTLADPSVVDK		missed K-I@1	0.00557766	2374.19	1188.1	2374.19	1188.1	2	1.1.1.13184.1	27.3167	-1	-1
	99	KIATGDTGNLGDTSTLADPSVVDKL		cleaved L-I@C-term; missed K-I@1; missed K-L@24	1.00051	2488.27	1245.14	2487.27	1244.64	2	1.1.1.19649.1	38.8167	-1	-1
	99	KIATGDTGNLGDTSTLADPSVVDKLIAEK		missed K-I@1; missed K-L@24	0.99728	2929.53	733.389	2928.53	733.14	4	1.1.1.22062.1	43.1333	-1	-1
	99	LAMYQQSVSDPEGFWGEHGK	Oxidation(M)@3	cleaved Y-L@N-term	-0.00951876	2281	761.341	2281.01	761.344	3	1.1.1.14756.1	30.3	-1	-1
	99	MGTAEIESALVAFDK			0.0016535	1580.78	527.933	1580.78	527.932	3	1.1.1.25705.1	49.4333	-1	-1
	99	MGTAEIESALVAFDK	Oxidation(M)@1		-0.000585155	1596.77	799.392	1596.77	799.393	2	1.1.1.22592.1	44.0667	-1	-1
	99	MGTAEIESALVAFDK	Oxidation(M)@1		-0.00178729	1596.77	533.264	1596.77	533.264	3	1.1.1.21980.1	42.9833	-1	-1
	99	MGTAEIESALVAFDK	Oxidation(M)@1		-0.00290448	1596.77	799.391	1596.77	799.393	2	1.1.1.23127.1	44.9833	-1	-1
	99	MGTAEIESALVAFDK	Oxidation(M)@1		0.0108894	1596.78	799.398	1596.77	799.393	2	1.1.1.25041.1	48.3	-1	-1
	99	MGTAEIESALVAFDK	Oxidation(M)@1		0.0169191	1596.79	799.401	1596.77	799.393	2	1.1.1.23542.1	45.6833	-1	-1
	99	MSEVVDKHQVNILYTAPTAIR	Deamidated(N)@11	missed K-H@7	0.0131428	2385.25	597.32	2385.24	597.316	4	1.1.1.15071.1	30.8667	-1	-1
	99	NVDEALTNPEVK			0.00630592	1327.67	664.841	1327.66	664.838	2	1.1.1.6857.1	15.2167	-1	-1
	99	NVDEALTNPEVKN		cleaved N-I@C-term; missed K-N@12	0.00180708	1441.71	721.861	1441.7	721.86	2	1.1.1.6636.1	14.8167	-1	-1
	99	PFFGVQPALVDNMGNIIEGATDGNLVILDSWPGQMR	Oxidation(M)@35	cleaved R-P@N-term	0.00526447	3886.91	1296.64	3886.9	1296.64	3	1.1.1.31770.1	59.3833	-1	-1
	99	QQSVSDPEGFWGEHGK	Gln->pyro-Glu@N-term	cleaved Y-Q@N-term	-0.00507578	1769.76	885.887	1769.76	885.89	2	1.1.1.14848.1	30.4667	-1	-1
	99	RDEDGYYWITGR		missed R-D@1	0.000205786	1529.69	510.904	1529.69	510.904	3	1.1.1.12042.1	25.25	-1	-1
	99	RDEDGYYWITGR		missed R-D@1	0.000951755	1529.69	510.904	1529.69	510.904	3	1.1.1.12082.1	25.3333	-1	-1
	99	STTHADNDTYLAMYQQSVSDPEGFWGEHGK			-0.00377812	3370.44	1124.49	3370.45	1124.49	3	1.1.1.22914.1	44.6333	-1	-1
	99	STTHADNDTYLAMYQQSVSDPEGFWGEHGK	Deamidated(N)@7; Oxidation(M)@13; Deamidated(Q)@15; Deamidated(Q)@16		0.0493603	3389.44	1130.82	3389.39	1130.81	3	1.1.1.19848.1	39.15	-1	-1
	99	STTHADNDTYLAMYQQSVSDPEGFWGEHGK	Oxidation(M)@13; Deamidated(Q)@16		0.018949	3387.45	1130.16	3387.43	1130.15	3	1.1.1.19678.1	38.8833	-1	-1
	99	SVSDPEGFWGEHGK		cleaved Q-S@N-term	-0.00248845	1530.67	766.343	1530.67	766.344	2	1.1.1.8298.1	18.0667	-1	-1
	99	THADNDTYLAMYQQSVSDPEGFWGEHGK		cleaved T-T@N-term	-0.00138058	3182.37	1061.8	3182.37	1061.8	3	1.1.1.23149.1	45.0167	-1	-1
	99	TIGNEQSPIVDTWWQTETGGIL		cleaved L-I@C-term	0.0113741	2444.2	1223.11	2444.19	1223.1	2	1.1.1.30471.1	57.2	-1	-1
	99	TVHGDHDRFEQTYFSTFK		missed R-F@8	0.00147065	2214.02	1108.02	2214.01	1108.01	2	1.1.1.8991.1	19.4167	-1	-1
	99	VDDVLNVSGHR			0.00296497	1209.61	404.212	1209.61	404.211	3	1.1.1.4241.1	9.9167	-1	-1
	99	VHGDHDRFEQTYFSTFK		cleaved T-V@N-term; missed R-F@7	-0.00130715	2112.96	1057.49	2112.97	1057.49	2	1.1.1.8824.1	19.1167	-1	-1
	99	VMGSVGEPINPEAWEWYYK	Oxidation(M)@2		-0.0032207	2270.03	1136.02	2270.04	1136.03	2	1.1.1.26132.1	50.1333	-1	-1
	99	VVITADEGVR			0.000548256	1057.58	529.796	1057.58	529.796	2	1.1.1.5669.1	12.8333	-1	-1
	99	WFEDGTLNVSANCIDR	Carbamidomethyl(C)@13		-0.000488196	1895.85	948.931	1895.85	948.931	2	1.1.1.24130.1	46.6667	-1	-1
	99	WFEDGTLNVSANCIDR	Carbamidomethyl(C)@13		-0.000496222	1895.85	948.931	1895.85	948.931	2	1.1.1.21246.1	41.6333	-1	-1
	99	WFEDGTLNVSANCIDR	Carbamidomethyl(C)@13		-0.0020751	1895.85	948.93	1895.85	948.931	2	1.1.1.22560.1	44.0167	-1	-1
	99	WFEDGTLNVSANCIDR	Carbamidomethyl(C)@13		-0.00866688	1895.84	948.927	1895.85	948.931	2	1.1.1.23154.1	45.0333	-1	-1
	99	WFEDGTLNVSANCIDR	Carbamidomethyl(C)@13		0.00233404	1895.85	948.932	1895.85	948.931	2	1.1.1.22224.1	43.4167	-1	-1
	99	WFEDGTLNVSANCIDR	Carbamidomethyl(C)@13		1.00097	1896.85	949.431	1895.85	948.931	2	1.1.1.24657.1	47.5833	-1	-1
	99	WFEDGTLNVSANCIDR	Carbamidomethyl(C)@13		2.00269	1897.85	949.932	1895.85	948.931	2	1.1.1.23395.1	45.4333	-1	-1
	99	YVFDYQEGETFWCTADVGWITGHTYLVYGPLANGAK	Carbamidomethyl(C)@13; Deamidated(N)@33		0.0179577	4128.91	1377.31	4128.89	1377.3	3	1.1.1.31817.1	59.4667	-1	-1
3	76.65	43.21	A0A1A6LB52	rpoC	DNA-directed RNA polymerase subunit beta' OS=Vibrio splendidus OX=29497 GN=rpoC PE=3 SV=1	155.333			52	62
	Conf	Sequence	Modifications	Cleavages	dMass	Prec MW	Prec m/z	Theor MW	Theor m/z	Theor z	Spectrum	Time	PrecursorSignal	PrecursorElution
	95.76	GLPYSIVNQK			0.000211523	1117.61	559.814	1117.61	559.814	2	1.1.1.9570.1	20.55	-1	-1
	96.65	LLNFLK	Deamidated(N)@3	cleaved D-L@N-term	-0.000882282	747.452	374.733	747.453	374.734	2	1.1.1.12917.1	26.85	-1	-1
	96.78	KPETINYR			-0.00145922	1019.54	510.777	1019.54	510.777	2	1.1.1.571.1	2.9	-1	-1
	96.93	WCQIMEDNSVDSMK	Carbamidomethyl(C)@2; Oxidation(M)@13		-0.0040478	1757.7	879.858	1757.71	879.86	2	1.1.1.10442.1	22.2167	-1	-1
	97.93	DEIESAEEEVREIQEQFQSGLVTAGER		cleaved Y-D@N-term; missed R-E@11	-7.95732	3069.49	1024.17	3077.44	1026.82	3	1.1.1.29030.1	54.8	-1	-1
	98	VVAEDVLKPGTEDVLIPR			-0.000815511	1949.08	488.278	1949.08	488.278	4	1.1.1.19236.1	38.1	-1	-1
	98.89	EEAIVWDILDEVIR	Glu->pyro-Glu@N-term; Trp->Kynurenin(W)@6		0.00826011	1684.88	562.632	1684.87	562.63	3	1.1.1.30382.1	57.05	-1	-1
	99	AIVNIEDGAEVGIGDTLSR			0.00666186	1927.99	965.003	1927.99	965	2	1.1.1.23736.1	46	-1	-1
	99	AIVNIEDGAEVGIGDTLSR			0.986273	1928.97	965.493	1927.99	965	2	1.1.1.23227.1	45.15	-1	-1
	99	AIVNIEDGAEVGIGDTLSR			0.993217	1928.98	965.496	1927.99	965	2	1.1.1.22822.1	44.4667	-1	-1
	99	AIVNIEDGAEVGIGDTLSR			4.89347	1932.88	967.447	1927.99	965	2	1.1.1.24098.1	46.6167	-1	-1
	99	AMMDNLSSETVINR			0.992538	1580.73	791.37	1579.73	790.874	2	1.1.1.13951.1	28.85	-1	-1
	99	AMMDNLSSETVINR	Oxidation(M)@2; Oxidation(M)@3		-6.75378e-05	1611.72	806.869	1611.72	806.869	2	1.1.1.6858.1	15.2167	-1	-1
	99	AMMDNLSSETVINR	Oxidation(M)@3		-0.00210013	1595.73	798.87	1595.73	798.871	2	1.1.1.9539.1	20.5	-1	-1
	99	ASLATESFISAASFQETTR			0.993843	2016.97	1009.49	2015.98	1009	2	1.1.1.22036.1	43.0833	-1	-1
	99	CTITHSGDSPFLPGEQVEYHNVK	Carbamidomethyl(C)@1		-0.00188273	2614.21	872.411	2614.21	872.411	3	1.1.1.11280.1	23.8167	-1	-1
	99	CTITHSGDSPFLPGEQVEYHNVK	Carbamidomethyl(C)@1		-3.31166e-05	2614.21	654.56	2614.21	654.56	4	1.1.1.11236.1	23.7333	-1	-1
	99	DLLSTMDLHQEVEEMREELETTNSETK	Deamidated(Q)@10	missed R-E@16	0.0146576	3207.46	1070.16	3207.44	1070.16	3	1.1.1.27591.1	52.4833	-1	-1
	99	EEAIVWDILDEVIR	Glu->pyro-Glu@N-term		0.00655393	1680.88	561.3	1680.87	561.298	3	1.1.1.30857.1	57.8333	-1	-1
	99	EGGDAYEEMIPK	Oxidation(M)@9		-0.00142745	1353.57	677.794	1353.58	677.795	2	1.1.1.6619.1	14.7667	-1	-1
	99	EIQEQFQSGLVTAGER			0.00162089	1790.88	896.448	1790.88	896.447	2	1.1.1.14167.1	29.2833	-1	-1
	99	EPAILAEHTGTVSFGK			-0.000657419	1655.85	828.933	1655.85	828.933	2	1.1.1.11752.1	24.6333	-1	-1
	99	FHIGGAASTAAAENSIQAK		cleaved T-F@N-term	-0.00270487	1842.92	615.314	1842.92	615.315	3	1.1.1.8513.1	18.5333	-1	-1
	99	GDNAAVTAGEVVANWEAHTMPIITEVAGR			0.000553966	2978.46	745.621	2978.46	745.621	4	1.1.1.29056.1	54.8333	-1	-1
	99	GDNAAVTAGEVVANWEAHTMPIITEVAGR	Oxidation(M)@20		-0.00552583	2994.44	999.156	2994.45	999.157	3	1.1.1.27733.1	52.7	-1	-1
	99	GDVIADGPETPHDILR			0.00688812	1703.85	852.935	1703.85	852.931	2	1.1.1.12409.1	25.9167	-1	-1
	99	GGAASTAAAENSIQAK		cleaved I-G@N-term	0.999543	1446.71	724.362	1445.71	723.863	2	1.1.1.2748.1	7.2167	-1	-1
	99	GHLVNQGEAVGVIAAQS		cleaved S-I@C-term	0.00297172	1648.86	825.435	1648.85	825.434	2	1.1.1.11443.1	24.0833	-1	-1
	99	GHLVNQGEAVGVIAAQSIGEPGTQLTMR	Deamidated(Q)@16; Oxidation(M)@27		0.0207836	2849.46	950.826	2849.43	950.819	3	1.1.1.19716.1	38.9333	-1	-1
	99	GHLVNQGEAVGVIAAQSIGEPGTQLTMR	Oxidation(M)@27		0.017315	2848.47	950.496	2848.45	950.491	3	1.1.1.19728.1	38.9667	-1	-1
	99	GIHAVTQYIANEVQEVYR			-0.0024654	2089.06	697.36	2089.06	697.36	3	1.1.1.23844.1	46.1833	-1	-1
	99	IGGAASTAAAENSIQAK		cleaved H-I@N-term	0.00274222	1558.8	780.406	1558.8	780.405	2	1.1.1.5224.1	11.95	-1	-1
	99	IGLLMDIPLR	Oxidation(M)@5		-0.00137934	1155.67	578.841	1155.67	578.842	2	1.1.1.21657.1	42.35	-1	-1
	99	ILSPASGDPIIVPSQDVVLGLYYMTR		cleaved N-I@N-term	0.0235808	2803.51	935.51	2803.48	935.502	3	1.1.1.30295.1	56.9	-1	-1
	99	IQAFEPVLIEGK		cleaved G-I@N-term	0.000709874	1342.75	672.382	1342.75	672.382	2	1.1.1.18115.1	36.1833	-1	-1
	99	IQFVDMIDGITVSR	Oxidation(M)@6		0.00177924	1608.82	537.281	1608.82	537.28	3	1.1.1.22202.1	43.3833	-1	-1
	99	ITETVVDEDGNSTTNTGLVDTTVGR			-0.00628343	2593.23	1297.62	2593.24	1297.62	2	1.1.1.16769.1	33.8833	-1	-1
	99	ITETVVDEDGNSTTNTGLVDTTVGR			0.00845421	2593.24	865.422	2593.24	865.419	3	1.1.1.17170.1	34.5667	-1	-1
	99	ITETVVDEDGNSTTNTGLVDTTVGR			0.0100667	2593.25	865.423	2593.24	865.419	3	1.1.1.16764.1	33.8833	-1	-1
	99	ITETVVDEDGNSTTNTGLVDTTVGR			1.00104	2594.24	1298.12	2593.24	1297.62	2	1.1.1.17148.1	34.5333	-1	-1
	99	LASPVAHIWFLK		cleaved E-L@N-term	-0.000290889	1380.79	461.271	1380.79	461.271	3	1.1.1.20299.1	39.9833	-1	-1
	99	LGIQAFEPVLIEGK			1.00185	1513.86	505.626	1512.86	505.292	3	1.1.1.25320.1	48.7833	-1	-1
	99	LIPAGTGFAYHQER			-0.000173218	1558.79	520.604	1558.79	520.604	3	1.1.1.7985.1	17.4667	-1	-1
	99	LIPAGTGFAYHQER			-0.00386475	1558.79	780.4	1558.79	780.402	2	1.1.1.7968.1	17.45	-1	-1
	99	LLELAAPDIIVR			-0.000206182	1321.8	441.606	1321.8	441.606	3	1.1.1.24160.1	46.7167	-1	-1
	99	LMARPDGSIIETPITANFK	Oxidation(M)@2	cleaved G-L@N-term	0.00929472	2089.1	697.373	2089.09	697.37	3	1.1.1.18094.1	36.15	-1	-1
	99	LVDEQGNDVMIPGTDMPAHYFLPGK			2.98992	2746.29	916.437	2743.3	915.44	3	1.1.1.25686.1	49.4	-1	-1
	99	LVDEQGNDVMIPGTDMPAHYFLPGK	Deamidated(N)@7; Oxidation(M)@10		0.00521628	2760.28	921.101	2760.28	921.1	3	1.1.1.24306.1	46.9667	-1	-1
	99	MGHIELASPVAHIWFLK			0.000364641	1948.04	488.017	1948.04	488.017	4	1.1.1.23354.1	45.3667	-1	-1
	99	MGHIELASPVAHIWFLK			1.00238	1949.04	975.528	1948.04	975.027	2	1.1.1.23379.1	45.4	-1	-1
	99	MGHIELASPVAHIWFLK	Oxidation(M)@1		-0.0030449	1964.03	492.015	1964.03	492.016	4	1.1.1.21697.1	42.4167	-1	-1
	99	MLQESVDALLDNGR	Oxidation(M)@1; Deamidated(N)@12		-0.00164629	1576.74	789.377	1576.74	789.377	2	1.1.1.18068.1	36.1	-1	-1
	99	NTDDLTGLSSSEVTDAAARPAAGK			-3.01454	2343.12	1172.57	2346.13	1174.07	2	1.1.1.17853.1	35.7333	-1	-1
	99	QREEEQEGPSAEQATDN		cleaved N-L@C-term; missed R-E@2	2.20919e-05	1916.8	959.407	1916.8	959.406	2	1.1.1.1503.1	4.45	-1	-1
	99	SVVTCDADFGCCAQCYGR	Carbamidomethyl(C)@5; Carbamidomethyl(C)@11; Carbamidomethyl(C)@12; Carbamidomethyl(C)@15		-0.00252214	2124.81	1063.41	2124.81	1063.41	2	1.1.1.12905.1	26.8167	-1	-1
	99	TDDLTGLSSSEVTDAAAR	Lys-add@N-term	cleaved N-T@N-term; cleaved R-P@C-term	-0.0334637	1935.91	968.96	1935.94	968.977	2	1.1.1.14273.1	29.4667	-1	-1
	99	TDDLTGLSSSEVTDAAARPAAGK	Lys-add@N-term	cleaved N-T@N-term	-0.0353731	2360.15	1181.08	2360.18	1181.1	2	1.1.1.12631.1	26.3333	-1	-1
	99	TDDLTGLSSSEVTDAAARPAAGK	Lys-add@N-term	cleaved N-T@N-term	-0.0397382	2360.14	787.721	2360.18	787.735	3	1.1.1.12546.1	26.1833	-1	-1
	99	TEEFDAIK			0.00184025	951.457	476.736	951.455	476.735	2	1.1.1.4651.1	10.7333	-1	-1
	99	TFHIGGAASTAAAENSIQAK			-0.00100778	1943.97	648.997	1943.97	648.997	3	1.1.1.9192.1	19.7833	-1	-1
	99	VLTEAAVSGK			-0.000519238	973.544	487.779	973.544	487.779	2	1.1.1.2369.1	6.35	-1	-1
	99	WCQIMEDNSVDSMK	Carbamidomethyl(C)@2		0.00302763	1741.71	871.864	1741.71	871.863	2	1.1.1.14128.1	29.2167	-1	-1
4	71.58	34.84	A0A2T5EWR0	CWO07_09595	Glutamate dehydrogenase OS=Vibrio splendidus OX=29497 GN=CWO07_09595 PE=4 SV=1	182.76			43	51
	Conf	Sequence	Modifications	Cleavages	dMass	Prec MW	Prec m/z	Theor MW	Theor m/z	Theor z	Spectrum	Time	PrecursorSignal	PrecursorElution
	95.81	LDLSSHLMLHNPTQISR	Oxidation(M)@8		0.0117258	1977.02	660.015	1977.01	660.011	3	1.1.1.12943.1	26.9	-1	-1
	96.33	KTNGVTYWILDFSMLHK		missed K-T@1	0.00187676	2052.05	514.02	2052.05	514.02	4	1.1.1.25174.1	48.5333	-1	-1
	98.65	DEIFAEGQR			0.000361201	1063.49	532.754	1063.49	532.754	2	1.1.1.5359.1	12.2167	-1	-1
	98.72	WESILNEFK			0.00127827	1164.58	583.299	1164.58	583.298	2	1.1.1.19811.1	39.1	-1	-1
	98.95	LDLSSHLMLHNPTQISR	Oxidation(M)@8		0.00179564	1977.01	495.26	1977.01	495.26	4	1.1.1.12951.1	26.9167	-1	-1
	99	ALHNILENYPR			-0.00165567	1338.7	670.359	1338.7	670.359	2	1.1.1.8117.1	17.7333	-1	-1
	99	ASMAPNDLIK	Oxidation(M)@3		-0.000494753	1074.54	538.276	1074.54	538.276	2	1.1.1.3742.1	9.0167	-1	-1
	99	EDLVSDDIANDEFHAQQLMQYFPTALR			0.0120534	3165.48	1056.17	3165.47	1056.16	3	1.1.1.29415.1	55.4333	-1	-1
	99	EDMMPGSAVADIER	Oxidation(M)@3; Oxidation(M)@4		-0.00159119	1551.65	776.834	1551.65	776.835	2	1.1.1.7888.1	17.2667	-1	-1
	99	EEELLEVGTGVVQMQDR			1.01121	1931.94	966.978	1930.93	966.473	2	1.1.1.22456.1	43.8333	-1	-1
	99	EEELLEVGTGVVQMQDR	Oxidation(M)@14		0.00148301	1946.93	974.471	1946.93	974.47	2	1.1.1.18986.1	37.6667	-1	-1
	99	EYDLVSVNGDTELQPTK			-0.00376271	1906.91	954.463	1906.92	954.465	2	1.1.1.17213.1	34.65	-1	-1
	99	EYDLVSVNGDTELQPTK	Deamidated(N)@8		-0.00402259	1907.9	954.955	1907.9	954.957	2	1.1.1.18594.1	37	-1	-1
	99	FDETLAFLR			-0.0414387	1110.53	556.272	1110.57	556.293	2	1.1.1.20739.1	40.75	-1	-1
	99	HDEDDPYLVVAADK			-0.00523162	1585.72	793.868	1585.73	793.87	2	1.1.1.9866.1	21.15	-1	-1
	99	ITEQLDHVESLDDDR			-0.00289031	1783.82	892.917	1783.82	892.919	2	1.1.1.9834.1	21.0833	-1	-1
	99	KITEQLDHVESLDDDR		missed K-I@1	-0.00319876	1911.91	638.312	1911.92	638.313	3	1.1.1.8128.1	17.75	-1	-1
	99	KITEQLDHVESLDDDR		missed K-I@1	1.00409	1912.92	957.468	1911.92	956.966	2	1.1.1.8184.1	17.8667	-1	-1
	99	KPYVLIVTK			-0.00143509	1059.67	530.841	1059.67	530.842	2	1.1.1.4596.1	10.6333	-1	-1
	99	KTNGVTYWILDFSMLHK	Deamidated(N)@3	missed K-T@1	0.00256426	2053.04	514.266	2053.03	514.266	4	1.1.1.26897.1	51.3667	-1	-1
	99	LDENLVASEVEEHNAMAQLWIDQGVNAELANSVAR			-0.00582974	3834.84	959.718	3834.85	959.719	4	1.1.1.28971.1	54.7	-1	-1
	99	LDLSSHLMLHNPTQISR			-0.00311322	1961.01	981.513	1961.02	981.515	2	1.1.1.14323.1	29.55	-1	-1
	99	LDLSSHLMLHNPTQISR			0.000883483	1961.02	654.679	1961.02	654.679	3	1.1.1.14287.1	29.5	-1	-1
	99	LDLSSHLMLHNPTQISR	Oxidation(M)@8		0.000781947	1977.01	989.513	1977.01	989.512	2	1.1.1.12973.1	26.95	-1	-1
	99	LEALSEDNK			-0.000430216	1017.5	509.756	1017.5	509.756	2	1.1.1.1831.1	5.1167	-1	-1
	99	LFYHSDEPIHLSDVMPMLENFGLR	Oxidation(M)@15; Oxidation(M)@17		0.00629288	2891.37	723.849	2891.36	723.848	4	1.1.1.25207.1	48.6	-1	-1
	99	LQEETGANIVDIANAYAASR			-0.00264651	2105.04	1053.53	2105.04	1053.53	2	1.1.1.23337.1	45.3333	-1	-1
	99	LSESIVANFGESK			-0.00659759	1379.69	690.851	1379.69	690.854	2	1.1.1.13171.1	27.3	-1	-1
	99	LSSLYSALDISTVAR			0.000970887	1594.86	532.626	1594.86	532.626	3	1.1.1.23040.1	44.8333	-1	-1
	99	LTGQVLNCGCASDIDVIK	Carbamidomethyl(C)@8; Carbamidomethyl(C)@10	cleaved Q-L@N-term	0.000109577	1961.96	981.985	1961.96	981.985	2	1.1.1.17217.1	34.65	-1	-1
	99	MQAAFNHMHIFIDPNPESAASWVER	Deamidated(N)@15; Oxidation(W)@22		-0.00111805	2914.32	972.446	2914.32	972.446	3	1.1.1.23313.1	45.3	-1	-1
	99	MRPSEIPDIPAPVPAFEIFVYAPDIEGVHLR			-0.00396091	3474.8	695.967	3474.8	695.967	5	1.1.1.29240.1	55.1333	-1	-1
	99	NQVLESMEDEVGEIVLDDAYCQAESISVTEHQGVGLVK	Carbamidomethyl(C)@21; Deamidated(Q)@22		0.0286642	4190.98	1048.75	4190.95	1048.75	4	1.1.1.30322.1	56.95	-1	-1
	99	PWLALK		cleaved K-P@N-term	0.00193458	726.445	364.23	726.443	364.229	2	1.1.1.9549.1	20.5167	-1	-1
	99	QGQGLTRPELSVLVAYGK			0.000732782	1915.05	958.534	1915.05	958.534	2	1.1.1.17275.1	34.75	-1	-1
	99	QINGQAVDNNWQALAR	Deamidated(N)@3		0.0138755	1797.89	899.952	1797.88	899.945	2	1.1.1.16055.1	32.6	-1	-1
	99	QINGQAVDNNWQALAR	Deamidated(Q)@1; Deamidated(N)@3		0.0234397	1798.88	900.449	1798.86	900.437	2	1.1.1.16037.1	32.5833	-1	-1
	99	QINGQAVDNNWQALAR	Deamidated(Q)@5		0.0111648	1797.89	899.951	1797.88	899.945	2	1.1.1.14235.1	29.4	-1	-1
	99	QLTGQVLNCGCASDIDVIK	Carbamidomethyl(C)@9; Carbamidomethyl(C)@11		-0.000995741	2090.01	1046.01	2090.01	1046.01	2	1.1.1.18451.1	36.7667	-1	-1
	99	QLTGQVLNCGCASDIDVIK	Carbamidomethyl(C)@9; Carbamidomethyl(C)@11		-0.00389598	2090.01	697.677	2090.01	697.678	3	1.1.1.18427.1	36.7167	-1	-1
	99	SEIIATALANQMVNEMGCNFVTR	Carbamidomethyl(C)@18		0.00707526	2568.22	1285.12	2568.21	1285.11	2	1.1.1.28431.1	53.8333	-1	-1
	99	TIEQNLMEVSSTWDDR	Oxidation(M)@7		0.00256533	1938.87	970.44	1938.86	970.439	2	1.1.1.20721.1	40.7167	-1	-1
	99	TIEQNLMEVSSTWDDR	Oxidation(M)@7		0.0030726	1938.87	970.44	1938.86	970.439	2	1.1.1.20714.1	40.7	-1	-1
	99	TNGVTYWILDFSMLHK			-0.00356403	1923.95	642.324	1923.96	642.326	3	1.1.1.27704.1	52.6667	-1	-1
	99	TNYYQLDDNK			-0.00132317	1272.56	637.288	1272.56	637.288	2	1.1.1.4753.1	10.9333	-1	-1
	99	VDNNNMDVDVK	Oxidation(M)@6		-0.00161999	1277.55	639.784	1277.56	639.785	2	1.1.1.1093.1	3.7667	-1	-1
	99	VNTDFVDNVGGVDCSDNEVNIK	Carbamidomethyl(C)@14		-0.00493557	2409.07	1205.54	2409.08	1205.55	2	1.1.1.19111.1	37.8833	-1	-1
	99	VNTDFVDNVGGVDCSDNEVNIK	Carbamidomethyl(C)@14		-0.0085072	2409.07	804.03	2409.08	804.032	3	1.1.1.19079.1	37.8333	-1	-1
	99	VVGEGGNLGMTQLGR			0.0027702	1486.76	744.387	1486.76	744.385	2	1.1.1.11069.1	23.4167	-1	-1
	99	VVGEGGNLGMTQLGR	Oxidation(M)@10		-0.00135019	1502.75	752.382	1502.75	752.383	2	1.1.1.7041.1	15.5833	-1	-1
	99	VVGEGGNLGMTQLGR	Oxidation(M)@10		-0.00183847	1502.75	752.382	1502.75	752.383	2	1.1.1.7050.1	15.6	-1	-1
5	64.95	59.28	A0A1B9QN51	fusA_1	Elongation factor G OS=Vibrio splendidus OX=29497 GN=fusA_1 PE=3 SV=1	76.154			62	77
	Conf	Sequence	Modifications	Cleavages	dMass	Prec MW	Prec m/z	Theor MW	Theor m/z	Theor z	Spectrum	Time	PrecursorSignal	PrecursorElution
	95.31	QVETDEETGETILK		cleaved F-Q@N-term	0.000174937	1590.76	796.389	1590.76	796.388	2	1.1.1.8394.1	18.2667	-1	-1
	95.99	AQAGDIIAIVGMK		cleaved S-A@N-term	-0.00688641	1285.7	643.857	1285.71	643.86	2	1.1.1.20097.1	39.6	-1	-1
	97.03	MVEMQADDRNE		cleaved E-L@C-term; missed R-N@9	0.000819895	1336.54	669.277	1336.54	669.277	2	1.1.1.2997.1	7.7333	-1	-1
	97.24	VLDGGIGVFCGSGGVEPQSETNWR	Carbamidomethyl(C)@10; Oxidation(P)@17; Deamidated(Q)@18		0.0157481	2537.17	1269.59	2537.15	1269.58	2	1.1.1.22823.1	44.4833	-1	-1
	97.49	HAIVSTEETFK		cleaved N-H@N-term	1.9625	1262.6	632.306	1260.64	631.325	2	1.1.1.4032.1	9.5333	-1	-1
	97.58	MVEMQADDRNELTSAQAGDIIAIVGMK	Oxidation(M)@4; Deamidated(N)@10; Deamidated(Q)@16; Oxidation(M)@26	missed R-N@9	0.0356281	2939.39	980.805	2939.36	980.793	3	1.1.1.22463.1	43.85	-1	-1
	97.84	VGVVDLLSR		cleaved F-V@N-term	0.000628977	956.566	479.29	956.565	479.29	2	1.1.1.16257.1	32.9667	-1	-1
	97.97	VLDGGIGVFCGSGGVEPQSETNWR	Carbamidomethyl(C)@10; Oxidation(P)@17		-0.00994417	2536.16	846.392	2536.17	846.396	3	1.1.1.23021.1	44.8167	-1	-1
	98.55	MVEMQADDRNE	Oxidation(M)@1; Oxidation(M)@4	cleaved E-L@C-term; missed R-N@9	-0.0030736	1368.53	685.27	1368.53	685.272	2	1.1.1.374.1	1.9	-1	-1
	98.63	GVQIILDAVVDYLPSPTEVDPQP		cleaved P-L@C-term	0.0132924	2464.29	822.436	2464.27	822.432	3	1.1.1.31843.1	59.5167	-1	-1
	98.75	FVGVVDLLSR		cleaved E-F@N-term	-0.00657402	1103.63	552.821	1103.63	552.824	2	1.1.1.21860.1	42.7833	-1	-1
	98.81	VLDGGIGVFCGSGGVEPQSETN	Carbamidomethyl(C)@10	cleaved N-W@C-term	-0.00701679	2177.98	1090	2177.99	1090	2	1.1.1.24270.1	46.9167	-1	-1
	99	ADVPLSEMFGYIGHLR	Carbamidomethyl@N-term		-0.000687075	1860.92	621.313	1860.92	621.314	3	1.1.1.27052.1	51.6167	-1	-1
	99	AYMEGEEPSIEDIKR	Oxidation(M)@3	cleaved E-A@N-term; missed K-R@14	0.00328663	1781.82	891.916	1781.81	891.914	2	1.1.1.8258.1	18	-1	-1
	99	CGSGGVEPQSETNWR	Carbamidomethyl(C)@1	cleaved F-C@N-term	0.999085	1663.7	832.86	1662.71	832.36	2	1.1.1.5397.1	12.3	-1	-1
	99	EDPSFQVETDEETGETILK		cleaved A-E@N-term	0.00838753	2165.99	1084	2165.99	1084	2	1.1.1.20555.1	40.4167	-1	-1
	99	ETITQAIEDSYTHK			-1.01049	1633.77	817.891	1634.78	818.397	2	1.1.1.13716.1	28.35	-1	-1
	99	FQVETDEETGETILK		cleaved S-F@N-term	-0.011039	1737.82	869.917	1737.83	869.923	2	1.1.1.15291.1	31.25	-1	-1
	99	GITIQSAAVSCFWNGHR	Carbamidomethyl(C)@11		-0.0106003	1902.91	952.46	1902.92	952.465	2	1.1.1.18322.1	36.5333	-1	-1
	99	GMGELHLDIK			-1.01933e-05	1111.57	556.792	1111.57	556.792	2	1.1.1.9265.1	19.9333	-1	-1
	99	GQFSMEFAQYSPCPMNVAEEVIAK	Carbamidomethyl(C)@13		-0.00438849	2732.22	1367.12	2732.23	1367.12	2	1.1.1.28136.1	53.35	-1	-1
	99	GQFSMEFAQYSPCPMNVAEEVIAK	Carbamidomethyl(C)@13; Oxidation(M)@15		-0.0131533	2748.21	1375.11	2748.22	1375.12	2	1.1.1.26835.1	51.2667	-1	-1
	99	GQFSMEFAQYSPCPMNVAEEVIAK	Oxidation(M)@5; Carbamidomethyl(C)@13		-0.00582911	2748.22	1375.12	2748.22	1375.12	2	1.1.1.27383.1	52.15	-1	-1
	99	GQFSMEFAQYSPCPMNVAEEVIAK	Oxidation(M)@5; Deamidated(Q)@9; Carbamidomethyl(C)@13; Oxidation(M)@15		0.00383983	2765.21	922.743	2765.2	922.741	3	1.1.1.25663.1	49.3667	-1	-1
	99	HAIVSTEETFK		cleaved N-H@N-term	-0.0686194	1260.57	631.29	1260.64	631.325	2	1.1.1.3680.1	8.9167	-1	-1
	99	IKPGEPGSGFTFSSK			-0.00218299	1537.78	769.895	1537.78	769.896	2	1.1.1.7065.1	15.6333	-1	-1
	99	IMNVDVFTPEDHVGDVIGDLNR	Oxidation(M)@2	cleaved P-I@N-term	-0.00140148	2470.18	824.4	2470.18	824.401	3	1.1.1.24974.1	48.1833	-1	-1
	99	ITIQSAAVSCFWNGHR	Carbamidomethyl(C)@10; Deamidated(N)@13	cleaved G-I@N-term	-0.00326696	1846.88	616.632	1846.88	616.633	3	1.1.1.18330.1	36.55	-1	-1
	99	ITIQSAAVSCFWNGHR	Carbamidomethyl(C)@10; Deamidated(N)@13	cleaved G-I@N-term	-0.00640269	1846.87	924.443	1846.88	924.446	2	1.1.1.18569.1	36.95	-1	-1
	99	KAYVWDDTGLPENYE		cleaved E-I@C-term; missed K-A@1	-0.00241895	1798.8	900.409	1798.81	900.41	2	1.1.1.19576.1	38.7	-1	-1
	99	LIETAVEQDDDLMEAYMEGEEPSIEDIKR	Oxidation(M)@17	cleaved E-L@N-term; missed K-R@28	-0.00454359	3383.52	1128.85	3383.53	1128.85	3	1.1.1.25799.1	49.5833	-1	-1
	99	LNKGDTILNS		cleaved S-F@C-term; missed K-G@3	-0.00039242	1073.57	537.793	1073.57	537.793	2	1.1.1.3578.1	8.7333	-1	-1
	99	LNKGDTILNSFTGK		missed K-G@3	-0.00146795	1506.8	754.409	1506.8	754.409	2	1.1.1.10091.1	21.5833	-1	-1
	99	LNKGDTILNSFTGK		missed K-G@3	0.00191013	1506.81	503.276	1506.8	503.275	3	1.1.1.10066.1	21.55	-1	-1
	99	LNVIDTPGHVDFTVEVYR			-0.107922	2072.95	1037.48	2073.05	1037.53	2	1.1.1.24543.1	47.3833	-1	-1
	99	LNVIDTPGHVDFTVEVYR			0.0219722	2073.08	1037.55	2073.05	1037.53	2	1.1.1.24298.1	46.95	-1	-1
	99	LTSAQAGDIIAIVGMK		cleaved E-L@N-term	0.00126698	1586.87	794.443	1586.87	794.442	2	1.1.1.24478.1	47.2667	-1	-1
	99	LTSAQAGDIIAIVGMK	Oxidation(M)@15	cleaved E-L@N-term	-0.000275903	1602.86	802.44	1602.87	802.44	2	1.1.1.20744.1	40.75	-1	-1
	99	LVMVLPIGR		cleaved P-L@N-term	0.00155651	996.617	499.316	996.615	499.315	2	1.1.1.18923.1	37.5667	-1	-1
	99	MGADFYNVVDQVK			0.00275503	1484.7	495.907	1484.7	495.906	3	1.1.1.19136.1	37.9167	-1	-1
	99	MGADFYNVVDQVK	Oxidation(M)@1		0.00149498	1500.69	751.354	1500.69	751.353	2	1.1.1.16833.1	34	-1	-1
	99	MGADFYNVVDQVKN		cleaved N-V@C-term; missed K-N@13	0.00452632	1598.74	800.38	1598.74	800.377	2	1.1.1.18650.1	37.0833	-1	-1
	99	MVEMQADDRNE	Oxidation(M)@4	cleaved E-L@C-term; missed R-N@9	-0.0039021	1352.53	677.272	1352.53	677.274	2	1.1.1.831.1	3.3	-1	-1
	99	MVEMQADDRNELTSAQAGDIIAIVGMK	Oxidation(M)@1; Oxidation(M)@26	missed R-N@9	0.00319135	2937.39	980.138	2937.39	980.137	3	1.1.1.23674.1	45.9	-1	-1
	99	MVEMQADDRNELTSAQAGDIIAIVGMK	Oxidation(M)@1; Oxidation(M)@4; Oxidation(M)@26	missed R-N@9	-0.00704068	2953.38	985.466	2953.38	985.468	3	1.1.1.21579.1	42.2167	-1	-1
	99	MVEMQADDRNELTSAQAGDIIAIVGMK	Oxidation(M)@4	missed R-N@9	0.000606036	2921.39	974.805	2921.39	974.805	3	1.1.1.25197.1	48.5833	-1	-1
	99	NELTSAQAGDIIAIVGMK	Oxidation(M)@17		-0.00129066	1845.95	923.982	1845.95	923.983	2	1.1.1.23275.1	45.2333	-1	-1
	99	NIGIFAHVDAGK			-0.00107548	1240.66	414.559	1240.66	414.559	3	1.1.1.8620.1	18.7333	-1	-1
	99	NIGIFAHVDAGK			-0.00375994	1240.65	621.334	1240.66	621.336	2	1.1.1.9140.1	19.7	-1	-1
	99	NVLGATPLVMVLPIGREDEFVGVVDLLSR		missed R-E@16	0.00950343	3107.71	777.936	3107.71	777.934	4	1.1.1.30939.1	57.9833	-1	-1
	99	NVQTGHTLCDPK	Carbamyl@N-term; Carbamidomethyl(C)@9		-0.00317678	1411.65	706.831	1411.65	706.833	2	1.1.1.3276.1	8.2	-1	-1
	99	QADDRNELTSAQAGDIIAIVGMK	Oxidation(M)@22	cleaved M-Q@N-term; missed R-N@5	-0.00660898	2431.19	811.405	2431.2	811.408	3	1.1.1.21419.1	41.95	-1	-1
	99	TAVEQDDDLMEAYMEGEEPSIEDIKR	Oxidation(M)@10	cleaved E-T@N-term; missed K-R@25	0.00561484	3028.32	1010.45	3028.32	1010.45	3	1.1.1.20310.1	40	-1	-1
	99	TGEVHDGESTTDFMEQEAER			-0.00254798	2266.93	756.649	2266.93	756.65	3	1.1.1.10735.1	22.75	-1	-1
	99	TGEVHDGESTTDFMEQEAER			-0.00675939	2266.92	756.648	2266.93	756.65	3	1.1.1.10400.1	22.15	-1	-1
	99	TGEVHDGESTTDFMEQEAER			0.996062	2267.92	756.982	2266.93	756.65	3	1.1.1.12469.1	26.0333	-1	-1
	99	TGEVHDGESTTDFMEQEAER			5.1983e-06	2266.93	1134.47	2266.93	1134.47	2	1.1.1.10487.1	22.3	-1	-1
	99	TGEVHDGESTTDFMEQEAER	Oxidation(M)@14		-0.000568498	2282.92	761.981	2282.92	761.982	3	1.1.1.10533.1	22.3833	-1	-1
	99	TGEVHDGESTTDFMEQEAER	Oxidation(M)@14		-0.00270924	2282.92	761.981	2282.92	761.982	3	1.1.1.4905.1	11.2667	-1	-1
	99	TGEVHDGESTTDFMEQEAER	Oxidation(M)@14		-0.00417408	2282.92	761.98	2282.92	761.982	3	1.1.1.5179.1	11.8667	-1	-1
	99	TGEVHDGESTTDFMEQEAER	Oxidation(M)@14		-0.00553541	2282.92	1142.47	2282.92	1142.47	2	1.1.1.5047.1	11.5833	-1	-1
	99	TGEVHDGESTTDFMEQEAER	Oxidation(M)@14; Deamidated(Q)@16		0.0188011	2283.93	1142.97	2283.91	1142.96	2	1.1.1.4942.1	11.35	-1	-1
	99	TGEVHDGESTTDFMEQEAERG		cleaved G-I@C-term; missed R-G@20	1.00062	2324.95	775.991	2323.95	775.657	3	1.1.1.11580.1	24.3333	-1	-1
	99	TGEVHDGESTTDFMEQEAERG		cleaved G-I@C-term; missed R-G@20	1.00501	2324.95	775.992	2323.95	775.657	3	1.1.1.11547.1	24.2667	-1	-1
	99	TGEVHDGESTTDFMEQEAERG	Oxidation(M)@14	cleaved G-I@C-term; missed R-G@20	-0.00035757	2339.94	780.989	2339.94	780.989	3	1.1.1.5408.1	12.3167	-1	-1
	99	TYGVDLTVGAPQVAYR			0.000956057	1708.88	855.447	1708.88	855.446	2	1.1.1.19866.1	39.2	-1	-1
	99	VAEDPSFQVETDEETGETILK		cleaved M-V@N-term	-0.00804979	2336.08	1169.05	2336.09	1169.05	2	1.1.1.20804.1	40.85	-1	-1
	99	VDVFTPEDHVGDVIGDLNR		cleaved N-V@N-term	-0.000198343	2096.02	1049.02	2096.02	1049.02	2	1.1.1.23540.1	45.6833	-1	-1
	99	VEMQADDRNELTSAQAGDIIAIVGMK	Oxidation(M)@3; Deamidated(N)@9; Deamidated(Q)@15; Oxidation(M)@25	cleaved M-V@N-term; missed R-N@8	0.0292087	2808.35	937.122	2808.32	937.113	3	1.1.1.21669.1	42.3667	-1	-1
	99	VEMQADDRNELTSAQAGDIIAIVGMK	Oxidation(M)@3; Oxidation(M)@25	cleaved M-V@N-term; missed R-N@8	-0.00492342	2806.34	936.455	2806.35	936.457	3	1.1.1.21613.1	42.2833	-1	-1
	99	VFTPEDHVGDVIGDLNR		cleaved D-V@N-term	-0.00990368	1881.91	941.963	1881.92	941.968	2	1.1.1.18551.1	36.9333	-1	-1
	99	VIDTPGHVDFTVEVYR		cleaved N-V@N-term	-0.00155208	1845.92	616.316	1845.93	616.316	3	1.1.1.18133.1	36.2167	-1	-1
	99	VIDTPGHVDFTVEVYR		cleaved N-V@N-term	-1.01857	1844.91	923.461	1845.93	923.97	2	1.1.1.18387.1	36.65	-1	-1
	99	VIDTPGHVDFTVEVYR		cleaved N-V@N-term	0.00336869	1845.93	923.972	1845.93	923.97	2	1.1.1.17663.1	35.4167	-1	-1
	99	VLDGGIGVFCGSGGVEPQSETN	Carbamidomethyl(C)@10	cleaved N-W@C-term	-0.00799335	2177.98	1090	2177.99	1090	2	1.1.1.24294.1	46.95	-1	-1
	99	VLDGGIGVFCGSGGVEPQSETNWR	Carbamidomethyl(C)@10		-0.00154381	2520.17	1261.09	2520.17	1261.09	2	1.1.1.24097.1	46.6167	-1	-1
	99	YANESEVSRL		cleaved L-I@C-term; missed R-L@9	0.0022255	1166.56	584.287	1166.56	584.286	2	1.1.1.4759.1	10.9333	-1	-1
6	64.52	72.59	A0A2G1B1R0	tuf	Elongation factor Tu OS=Vibrio splendidus OX=29497 GN=tuf PE=3 SV=1	43.232			76	115
	Conf	Sequence	Modifications	Cleavages	dMass	Prec MW	Prec m/z	Theor MW	Theor m/z	Theor z	Spectrum	Time	PrecursorSignal	PrecursorElution
	95.65	ITIATSHVEYDTPER		cleaved G-I@N-term	-0.000487323	1730.85	577.956	1730.85	577.956	3	1.1.1.8753.1	18.9833	-1	-1
	95.79	KLLDEGR		missed K-L@1	-0.00137029	829.464	415.74	829.466	415.74	2	1.1.1.308.1	1.5333	-1	-1
	96.14	QVGIPYIIVF		cleaved F-M@C-term	0.00470277	1147.67	574.842	1147.66	574.839	2	1.1.1.30288.1	56.8833	-1	-1
	96.86	ALGALNGEK		cleaved S-A@N-term	-0.0235979	871.453	436.734	871.476	436.745	2	1.1.1.1469.1	4.3667	-1	-1
	96.95	TKFESEVYVLSK		cleaved H-T@N-term; missed K-F@2	0.0020028	1428.75	477.258	1428.75	477.257	3	1.1.1.10159.1	21.7	-1	-1
	97.34	QWEDKIVELAEALDSYIPLPER		missed K-I@5	0.0300925	2613.36	872.128	2613.33	872.118	3	1.1.1.31465.1	58.8667	-1	-1
	97.56	ALDSYIPLPER		cleaved E-A@N-term	-0.00203441	1272.67	425.23	1272.67	425.231	3	1.1.1.18288.1	36.4833	-1	-1
	97.68	NMITGAAQMDGGILVVAATDGPMPQTR	Oxidation(M)@2; Oxidation(M)@23; Deamidated(Q)@25		0.0270826	2747.32	916.781	2747.29	916.772	3	1.1.1.24963.1	48.15	-1	-1
	98.04	VGDEVEIVGIK			0.00710543	1156.64	579.328	1156.63	579.324	2	1.1.1.14980.1	30.7167	-1	-1
	98.28	TKPHVNVGTIGHVDHGK	Carbamyl@N-term		-0.002165	1837.95	460.495	1837.95	460.496	4	1.1.1.2996.1	7.7167	-1	-1
	98.61	HYAHVDCPGHADYVK	Carbamidomethyl(C)@7; Oxidation(P)@8		-0.00732889	1783.77	892.89	1783.77	892.894	2	1.1.1.797.1	3.25	-1	-1
	98.72	DFASIDNAPEER	Oxidation(P)@9		-0.00480342	1378.6	690.305	1378.6	690.307	2	1.1.1.7772.1	16.9833	-1	-1
	98.86	ILVVAATDGPMPQTR	Oxidation(M)@11	cleaved G-I@N-term	-0.00258517	1583.83	792.923	1583.83	792.924	2	1.1.1.10494.1	22.3167	-1	-1
	98.89	HYAHVDCPGHADYVK	Carbamidomethyl@N-term; Carbamidomethyl(C)@7		-0.000788202	1824.8	457.207	1824.8	457.207	4	1.1.1.2937.1	7.6167	-1	-1
	98.99	LPIEDVFSIQGR		cleaved L-L@N-term	1.05928	1373.79	687.904	1372.74	687.375	2	1.1.1.31520.1	58.9667	-1	-1
	99	ATSHVEYDTPER		cleaved I-A@N-term	1.00001	1404.63	703.323	1403.63	702.823	2	1.1.1.1105.1	3.7667	-1	-1
	99	AVDLPFLLPIED		cleaved D-V@C-term	0.00160926	1340.72	671.369	1340.72	671.369	2	1.1.1.31105.1	58.2667	-1	-1
	99	AVDLPFLLPIEDV		cleaved V-F@C-term	0.00301302	1439.79	720.904	1439.79	720.903	2	1.1.1.31792.1	59.4333	-1	-1
	99	AVDLPFLLPIEDVFSIQGR			0.00151373	2128.16	710.393	2128.16	710.393	3	1.1.1.31488.1	58.9	-1	-1
	99	AVDLPFLLPIEDVFSIQGR			0.0028704	2128.16	533.047	2128.16	533.047	4	1.1.1.31553.1	59.0167	-1	-1
	99	AVDLPFLLPIEDVFSIQGR	Carbamidomethyl@N-term		0.00813449	2185.19	729.403	2185.18	729.4	3	1.1.1.31689.1	59.25	-1	-1
	99	CDMVDDEELLELVEMEVR	Carbamidomethyl(C)@1; Carbamidomethyl(D)@2; Oxidation(M)@3; Oxidation(M)@15		0.00820487	2311.99	771.672	2311.99	771.669	3	1.1.1.30087.1	56.55	-1	-1
	99	CDMVDDEELLELVEMEVR	Carbamidomethyl(C)@1; Carbamidomethyl(D)@2; Oxidation(M)@3; Oxidation(M)@15		0.00977321	2312	1157.01	2311.99	1157	2	1.1.1.30088.1	56.55	-1	-1
	99	CDMVDDEELLELVEMEVR	Carbamidomethyl(C)@1; Oxidation(M)@15		0.00605214	2238.98	747.332	2238.97	747.33	3	1.1.1.30036.1	56.4667	-1	-1
	99	CDMVDDEELLELVEMEVR	Carbamidomethyl(C)@1; Oxidation(M)@3		-0.000925459	2238.97	747.33	2238.97	747.33	3	1.1.1.29668.1	55.85	-1	-1
	99	CDMVDDEELLELVEMEVR	Carbamidomethyl(C)@1; Oxidation(M)@3; Oxidation(M)@15		-0.00328007	2254.96	752.661	2254.96	752.662	3	1.1.1.29740.1	55.9667	-1	-1
	99	CDMVDDEELLELVEMEVR	Carbamidomethyl(C)@1; Oxidation(M)@3; Oxidation(M)@15		-0.00860744	2254.96	752.659	2254.96	752.662	3	1.1.1.29217.1	55.1	-1	-1
	99	CDMVDDEELLELVEMEVR	Carbamidomethyl(C)@1; Oxidation(M)@3; Oxidation(M)@15		0.00149612	2254.97	1128.49	2254.96	1128.49	2	1.1.1.29680.1	55.8667	-1	-1
	99	CDMVDDEELLELVEMEVRE	Carbamidomethyl(C)@1; Oxidation(M)@3; Oxidation(M)@15	cleaved E-L@C-term; missed R-E@18	0.00512197	2384.01	795.678	2384.01	795.676	3	1.1.1.29472.1	55.5167	-1	-1
	99	DFASIDNAPEER			0.00214614	1362.61	682.311	1362.61	682.31	2	1.1.1.9688.1	20.7667	-1	-1
	99	ELLSEYEYPGDDLPVIQGSALGA		cleaved A-L@C-term	0.995535	2436.17	1219.09	2435.17	1218.59	2	1.1.1.29585.1	55.7167	-1	-1
	99	ELLSEYEYPGDDLPVIQGSALGALNGEK	Ammonia-loss(N)@25		-0.0039551	2959.43	1480.72	2959.43	1480.72	2	1.1.1.28604.1	54.1	-1	-1
	99	ETTLTTCTGVEMFR	Carbamidomethyl(C)@7		-0.00268014	1644.75	823.38	1644.75	823.382	2	1.1.1.17775.1	35.6	-1	-1
	99	ETTLTTCTGVEMFR	Carbamidomethyl(C)@7		-0.00327179	1644.75	823.38	1644.75	823.382	2	1.1.1.18135.1	36.2167	-1	-1
	99	ETTLTTCTGVEMFR	Carbamidomethyl(C)@7		-1.95938e-05	1644.75	823.382	1644.75	823.382	2	1.1.1.17288.1	34.7667	-1	-1
	99	ETTLTTCTGVEMFR	Carbamidomethyl(C)@7		1.00169	1645.75	823.883	1644.75	823.382	2	1.1.1.18480.1	36.8167	-1	-1
	99	ETTLTTCTGVEMFR	Carbamidomethyl(C)@7; Oxidation(M)@12		-0.00227338	1660.74	831.378	1660.74	831.379	2	1.1.1.12726.1	26.5167	-1	-1
	99	ETTLTTCTGVEMFR	Carbamidomethyl(C)@7; Oxidation(M)@12		-0.00267324	1660.74	831.378	1660.74	831.379	2	1.1.1.14825.1	30.4167	-1	-1
	99	ETTLTTCTGVEMFR	Carbamidomethyl(C)@7; Oxidation(M)@12		-0.00288794	1660.74	554.587	1660.74	554.589	3	1.1.1.11467.1	24.1167	-1	-1
	99	ETTLTTCTGVEMFR	Carbamidomethyl(C)@7; Oxidation(M)@12		-0.00975177	1660.73	831.374	1660.74	831.379	2	1.1.1.13072.1	27.1167	-1	-1
	99	GITIATSHVEYDTPER			-0.000587083	1787.87	894.942	1787.87	894.942	2	1.1.1.9170.1	19.75	-1	-1
	99	GITIATSHVEYDTPER			-0.00246434	1787.87	894.941	1787.87	894.942	2	1.1.1.9579.1	20.5667	-1	-1
	99	GITIATSHVEYDTPER	Carbamidomethyl@N-term		0.00345071	1844.89	923.454	1844.89	923.453	2	1.1.1.9523.1	20.4667	-1	-1
	99	GITIATSHVEYDTPER	Carbamyl@N-term		-0.00306461	1830.87	916.443	1830.87	916.445	2	1.1.1.16141.1	32.7667	-1	-1
	99	GITIATSHVEYDTPER	Carbamyl@N-term		6.03686e-05	1830.87	916.445	1830.87	916.445	2	1.1.1.15757.1	32.0833	-1	-1
	99	HYAHVDCPGHADYVK	Carbamyl@N-term; Carbamidomethyl(C)@7		-0.00112288	1810.78	604.602	1810.78	604.602	3	1.1.1.3386.1	8.4	-1	-1
	99	HYAHVDCPGHADYVK	Carbamyl@N-term; Carbamidomethyl(C)@7		-0.00160337	1810.78	906.399	1810.78	906.4	2	1.1.1.3422.1	8.4833	-1	-1
	99	IATSHVEYDTPER		cleaved T-I@N-term	-0.00207247	1516.71	759.364	1516.72	759.365	2	1.1.1.3088.1	7.8833	-1	-1
	99	IATSHVEYDTPER	Carbamyl@N-term	cleaved T-I@N-term	-0.00169617	1559.72	780.867	1559.72	780.868	2	1.1.1.9578.1	20.5667	-1	-1
	99	IKETTLTTCTGVEM	Carbamidomethyl(C)@9; Oxidation(M)@14	cleaved G-I@N-term; cleaved M-F@C-term; missed K-E@2	0.00168495	1598.75	800.385	1598.75	800.384	2	1.1.1.7125.1	15.7333	-1	-1
	99	IKETTLTTCTGVEMFR	Carbamidomethyl(C)@9	cleaved G-I@N-term; missed K-E@2	-0.00143474	1885.93	943.971	1885.93	943.971	2	1.1.1.13205.1	27.3667	-1	-1
	99	IKETTLTTCTGVEMFR	Carbamidomethyl(C)@9	cleaved G-I@N-term; missed K-E@2	-0.0100723	1885.92	629.646	1885.93	629.65	3	1.1.1.13170.1	27.3	-1	-1
	99	ITGAAQMDGGILVVAATDGPMPQTR	Deamidated(Q)@6; Oxidation(M)@7; Oxidation(M)@21	cleaved M-I@N-term	0.0160509	2502.23	1252.12	2502.21	1252.11	2	1.1.1.18779.1	37.3	-1	-1
	99	ITGAAQMDGGILVVAATDGPMPQTR	Oxidation(M)@7; Oxidation(M)@21	cleaved M-I@N-term	-0.00710292	2501.22	834.747	2501.23	834.749	3	1.1.1.18819.1	37.3833	-1	-1
	99	ITIATSHVEYDTPER		cleaved G-I@N-term	-0.000282956	1730.85	577.956	1730.85	577.956	3	1.1.1.8105.1	17.7167	-1	-1
	99	ITIATSHVEYDTPER		cleaved G-I@N-term	-0.0018993	1730.85	866.43	1730.85	866.431	2	1.1.1.8139.1	17.7833	-1	-1
	99	ITIATSHVEYDTPER	Carbamyl@N-term	cleaved G-I@N-term	-0.00238789	1773.85	887.933	1773.85	887.934	2	1.1.1.16424.1	33.2667	-1	-1
	99	IVELAEALDSYIPLPER			-0.00457836	1927.03	643.349	1927.03	643.351	3	1.1.1.29264.1	55.1833	-1	-1
	99	IVELAEALDSYIPLPER			0.00064634	1927.03	643.351	1927.03	643.351	3	1.1.1.29630.1	55.7833	-1	-1
	99	IVELAEALDSYIPLPER			0.00475999	1927.04	643.352	1927.03	643.351	3	1.1.1.31477.1	58.8833	-1	-1
	99	IVELAEALDSYIPLPER			0.00815363	1927.04	643.353	1927.03	643.351	3	1.1.1.30194.1	56.7333	-1	-1
	99	IVELAEALDSYIPLPER			0.0101086	1927.04	643.354	1927.03	643.351	3	1.1.1.27103.1	51.7	-1	-1
	99	IVELAEALDSYIPLPER			0.0143792	1927.04	643.356	1927.03	643.351	3	1.1.1.31840.1	59.5167	-1	-1
	99	LAEALDSYIPLPER		cleaved E-L@N-term	-1.08724	1584.75	793.381	1585.84	793.925	2	1.1.1.23781.1	46.0667	-1	-1
	99	LIAPIAMDEGLR	Oxidation(M)@7	cleaved E-L@N-term	-0.00224481	1313.7	657.857	1313.7	657.858	2	1.1.1.13019.1	27.0333	-1	-1
	99	LLPIEDVFSIQGR		cleaved F-L@N-term	-0.000730251	1485.82	496.28	1485.82	496.28	3	1.1.1.26624.1	50.9333	-1	-1
	99	LRVGDEVEIVGIK		cleaved I-L@N-term; missed R-V@2	-0.00616202	1425.81	713.914	1425.82	713.917	2	1.1.1.13937.1	28.8167	-1	-1
	99	LRVGDEVEIVGIK		cleaved I-L@N-term; missed R-V@2	0.00187012	1425.82	476.281	1425.82	476.28	3	1.1.1.13859.1	28.65	-1	-1
	99	LTAAICTTLAK	Carbamidomethyl(C)@6	cleaved T-L@N-term	-0.00156236	1161.64	581.828	1161.64	581.829	2	1.1.1.8859.1	19.1833	-1	-1
	99	LTTCTGVEMFR	Carbamidomethyl(C)@4	cleaved T-L@N-term	-0.00180282	1313.61	657.812	1313.61	657.813	2	1.1.1.11542.1	24.2667	-1	-1
	99	LTTCTGVEMFR	Carbamidomethyl(C)@4; Oxidation(M)@9	cleaved T-L@N-term	-0.00129269	1329.6	665.809	1329.61	665.81	2	1.1.1.7306.1	16.1167	-1	-1
	99	MDGGILVVAATDGPMPQTR	Oxidation(M)@1; Oxidation(M)@15	cleaved Q-M@N-term	-0.0109998	1959.93	980.971	1959.94	980.977	2	1.1.1.16139.1	32.75	-1	-1
	99	NMITGAAQMDGGILVVAATDGPMPQTR	Oxidation(M)@2; Deamidated(Q)@8; Oxidation(M)@9; Oxidation(M)@23		0.0217527	2763.31	1382.66	2763.29	1382.65	2	1.1.1.20996.1	41.2	-1	-1
	99	NMITGAAQMDGGILVVAATDGPMPQTR	Oxidation(M)@2; Deamidated(Q)@8; Oxidation(M)@9; Oxidation(M)@23		0.0265727	2763.31	922.112	2763.29	922.103	3	1.1.1.20897.1	41.0167	-1	-1
	99	NMITGAAQMDGGILVVAATDGPMPQTR	Oxidation(M)@2; Dioxidation(M)@9		0.0254544	2762.33	1382.17	2762.3	1382.16	2	1.1.1.25339.1	48.8167	-1	-1
	99	NMITGAAQMDGGILVVAATDGPMPQTR	Oxidation(M)@2; Oxidation(M)@23		0.000642324	2746.31	1374.16	2746.31	1374.16	2	1.1.1.24122.1	46.65	-1	-1
	99	NMITGAAQMDGGILVVAATDGPMPQTR	Oxidation(M)@2; Oxidation(M)@9		-0.0187716	2746.29	1374.15	2746.31	1374.16	2	1.1.1.23859.1	46.2	-1	-1
	99	NMITGAAQMDGGILVVAATDGPMPQTR	Oxidation(M)@2; Oxidation(M)@9		0.00603676	2746.31	916.446	2746.31	916.444	3	1.1.1.23992.1	46.4333	-1	-1
	99	NMITGAAQMDGGILVVAATDGPMPQTR	Oxidation(M)@2; Oxidation(M)@9; Oxidation(M)@23		-0.00365937	2762.3	921.774	2762.3	921.775	3	1.1.1.21965.1	42.95	-1	-1
	99	NMITGAAQMDGGILVVAATDGPMPQTR	Oxidation(M)@2; Oxidation(M)@9; Oxidation(M)@23		0.000461689	2762.3	921.775	2762.3	921.775	3	1.1.1.21573.1	42.2167	-1	-1
	99	NMITGAAQMDGGILVVAATDGPMPQTR	Oxidation(M)@9		0.0110381	2730.32	911.116	2730.31	911.112	3	1.1.1.29979.1	56.3667	-1	-1
	99	NMITGAAQMDGGILVVAATDGPMPQTR	Oxidation(M)@9		0.0187709	2730.33	1366.17	2730.31	1366.16	2	1.1.1.26100.1	50.0833	-1	-1
	99	PYIIVFMNK		cleaved I-P@N-term	-1.00909	1122.6	562.308	1123.61	562.812	2	1.1.1.31433.1	58.8167	-1	-1
	99	QVGIPYIIVFMNK			0.00277481	1520.85	507.956	1520.84	507.955	3	1.1.1.27836.1	52.8667	-1	-1
	99	QVGIPYIIVFMNK			0.00730046	1520.85	761.432	1520.84	761.429	2	1.1.1.28200.1	53.45	-1	-1
	99	QVGIPYIIVFMNK	Oxidation(M)@11		-0.00273815	1536.83	769.425	1536.84	769.426	2	1.1.1.26275.1	50.3667	-1	-1
	99	QVGIPYIIVFMNK	Oxidation(M)@11		-8.448e-05	1536.84	513.286	1536.84	513.286	3	1.1.1.25778.1	49.55	-1	-1
	99	QWEDKIVELAEALDSYIPLPER		missed K-I@5	-0.0130879	2613.32	872.114	2613.33	872.118	3	1.1.1.31264.1	58.5333	-1	-1
	99	QWEDKIVELAEALDSYIPLPER	Dioxidation(W)@2	missed K-I@5	0.0140694	2645.34	882.786	2645.32	882.781	3	1.1.1.29887.1	56.2167	-1	-1
	99	QWEDKIVELAEALDSYIPLPER	Gln->pyro-Glu@N-term; Dioxidation(W)@2	missed K-I@5	-0.0273585	2628.27	877.097	2628.3	877.106	3	1.1.1.31804.1	59.45	-1	-1
	99	SALGALNGEK		cleaved G-S@N-term	0.00282466	958.511	480.263	958.508	480.261	2	1.1.1.2995.1	7.7167	-1	-1
	99	SHVEYDTPER	Carbamidomethyl@N-term	cleaved T-S@N-term	-0.00191465	1288.57	645.29	1288.57	645.291	2	1.1.1.1217.1	3.95	-1	-1
	99	TIATSHVEYDTPER		cleaved I-T@N-term	-0.00391746	1617.76	809.887	1617.76	809.889	2	1.1.1.3843.1	9.1833	-1	-1
	99	TKFESEVYVLSK		cleaved H-T@N-term; missed K-F@2	-0.00408502	1428.75	715.38	1428.75	715.382	2	1.1.1.10029.1	21.4833	-1	-1
	99	TKFESEVYVLSK		cleaved H-T@N-term; missed K-F@2	-0.00508577	1428.75	715.38	1428.75	715.382	2	1.1.1.9083.1	19.5833	-1	-1
	99	TKFESEVYVLSK		cleaved H-T@N-term; missed K-F@2	1.00199	1429.75	715.883	1428.75	715.382	2	1.1.1.9693.1	20.7833	-1	-1
	99	TKPHVNVGTIGHVDHGK	Carbamyl@N-term; Deamidated(N)@6		0.0201448	1838.96	613.994	1838.94	613.987	3	1.1.1.3015.1	7.75	-1	-1
	99	TSHVEYDTPER		cleaved A-T@N-term	-0.00241193	1332.59	667.303	1332.59	667.305	2	1.1.1.1011.1	3.6167	-1	-1
	99	TTDVTGDITLPEGVEMVMPGDNVQMTVELIAPIAMDEGLR	Oxidation(M)@18; Oxidation(M)@25; Oxidation(M)@35		0.0192948	4305.06	1077.27	4305.04	1077.27	4	1.1.1.30294.1	56.9	-1	-1
	99	TTLTAAICTTLAK	Carbamidomethyl(C)@8		-0.00500411	1363.73	682.874	1363.74	682.876	2	1.1.1.20689.1	40.65	-1	-1
	99	TTLTAAICTTLAK	Carbamidomethyl(C)@8		0.00104854	1363.74	682.877	1363.74	682.876	2	1.1.1.21110.1	41.4	-1	-1
	99	VAATDGPMPQTR	Oxidation(M)@8	cleaved V-V@N-term	-0.000887161	1258.6	630.306	1258.6	630.306	2	1.1.1.1198.1	3.9167	-1	-1
	99	VDCPGHADYVK	Carbamidomethyl(C)@3	cleaved H-V@N-term	-0.00334708	1259.56	630.786	1259.56	630.788	2	1.1.1.1336.1	4.15	-1	-1
	99	VDLPFLLPIEDVFSIQGR		cleaved A-V@N-term	0.00271056	2057.12	686.715	2057.12	686.714	3	1.1.1.31619.1	59.1333	-1	-1
	99	VGDEVEIVGIK			-0.00117044	1156.63	579.324	1156.63	579.324	2	1.1.1.13021.1	27.0333	-1	-1
	99	VGDEVEIVGIK			-0.00190917	1156.63	386.551	1156.63	386.552	3	1.1.1.12102.1	25.3667	-1	-1
	99	VGDEVEIVGIK			0.997963	1157.63	579.823	1156.63	579.324	2	1.1.1.12028.1	25.2167	-1	-1
	99	VGDEVEIVGIK			1.00212	1157.64	579.825	1156.63	579.324	2	1.1.1.13372.1	27.65	-1	-1
	99	VGDEVEIVGIK	Dehydrated(E)@4		0.00162748	1138.63	570.32	1138.62	570.319	2	1.1.1.12326.1	25.7667	-1	-1
	99	VGDEVEIVGIK	Lys-add@N-term		-0.00107271	1284.73	643.371	1284.73	643.372	2	1.1.1.8915.1	19.2667	-1	-1
	99	VGDEVEIVGIKETT		cleaved T-L@C-term; missed K-E@11	-0.00707904	1487.76	744.89	1487.77	744.893	2	1.1.1.14578.1	29.9833	-1	-1
	99	VVAATDGPMPQTR	Oxidation(M)@9	cleaved L-V@N-term	-0.000998602	1357.67	679.84	1357.67	679.84	2	1.1.1.2492.1	6.6833	-1	-1
	99	VVAATDGPMPQTR	Oxidation(M)@9	cleaved L-V@N-term	-0.00160895	1357.66	679.84	1357.67	679.84	2	1.1.1.2280.1	6.0833	-1	-1
	99	YAHVDCPGHADYVK	Carbamidomethyl(C)@6	cleaved H-Y@N-term	-2.23676e-05	1630.72	544.581	1630.72	544.581	3	1.1.1.2485.1	6.65	-1	-1
	99	YAHVDCPGHADYVK	Carbamidomethyl(C)@6	cleaved H-Y@N-term	0.000497512	1630.72	816.367	1630.72	816.367	2	1.1.1.2487.1	6.6667	-1	-1
7	55.21	28.46	A0A1B9QGV7	rpoB	DNA-directed RNA polymerase subunit beta OS=Vibrio splendidus OX=29497 GN=rpoB PE=3 SV=1	149.92			32	39
	Conf	Sequence	Modifications	Cleavages	dMass	Prec MW	Prec m/z	Theor MW	Theor m/z	Theor z	Spectrum	Time	PrecursorSignal	PrecursorElution
	96.73	IHIQELSCVAR	Carbamidomethyl(C)@8	cleaved T-I@N-term	0.000779043	1324.69	663.354	1324.69	663.353	2	1.1.1.7437.1	16.3667	-1	-1
	97.15	VIVSQLHR			-0.000200842	950.566	476.29	950.566	476.29	2	1.1.1.1677.1	4.7833	-1	-1
	97.79	NIAVDSGVTAVAK			-0.0345705	1243.64	622.829	1243.68	622.846	2	1.1.1.8252.1	17.9833	-1	-1
	98.38	LVTQQPLGGK		cleaved S-L@N-term	0.000140381	1039.6	520.809	1039.6	520.809	2	1.1.1.2903.1	7.55	-1	-1
	98.57	DVHVTHYGR			-0.000657976	1082.53	361.849	1082.53	361.849	3	1.1.1.254.1	1.2833	-1	-1
	98.68	NIVDGNHSMEPGMPESFNVLLK	Deamidated(N)@6; Oxidation(M)@9; Oxidation(M)@13		0.0205534	2460.15	1231.08	2460.13	1231.07	2	1.1.1.17971.1	35.95	-1	-1
	98.87	LGEPVFDVK			0.00054943	1002.54	502.277	1002.54	502.277	2	1.1.1.11509.1	24.2	-1	-1
	99	AVLLSGGYSEAK			-0.00435331	1193.62	597.82	1193.63	597.822	2	1.1.1.6578.1	14.6667	-1	-1
	99	CNDYGFLETPYR	Carbamidomethyl(C)@1		-0.00125891	1533.65	767.835	1533.66	767.835	2	1.1.1.16986.1	34.25	-1	-1
	99	DFGTRPQVLDIPYLLSIQLDSFDK			0.0151228	2779.46	927.493	2779.44	927.488	3	1.1.1.30608.1	57.4167	-1	-1
	99	DQTLLMELVPDR			-0.000462724	1428.73	477.25	1428.73	477.25	3	1.1.1.26318.1	50.4333	-1	-1
	99	EQEVYMGEIPLMTDNGTFVINGTER	Oxidation(M)@6; Oxidation(M)@12; Deamidated(N)@15		0.0236252	2875.31	959.445	2875.29	959.437	3	1.1.1.24840.1	47.9167	-1	-1
	99	FTTIHIQELSCVAR	Carbamidomethyl(C)@11		-0.000374872	1673.86	837.935	1673.86	837.935	2	1.1.1.14508.1	29.8667	-1	-1
	99	FTTIHIQELSCVAR	Carbamidomethyl(C)@11		3.44757e-05	1673.86	837.935	1673.86	837.935	2	1.1.1.15234.1	31.1667	-1	-1
	99	GDVLADGPSTDLGELALGQNMR	Oxidation(M)@21		0.00445894	2244.07	1123.04	2244.07	1123.04	2	1.1.1.24033.1	46.5	-1	-1
	99	GETQLTPEEK			-0.00240025	1130.54	566.279	1130.55	566.28	2	1.1.1.1427.1	4.3	-1	-1
	99	GETQLTPEEKL		cleaved L-L@C-term; missed K-L@10	0.000523434	1243.63	622.822	1243.63	622.822	2	1.1.1.6745.1	15.0167	-1	-1
	99	GEVDDIDHLGNR		cleaved I-G@N-term	0.00115268	1338.62	670.316	1338.62	670.315	2	1.1.1.5805.1	13.0667	-1	-1
	99	GQPVDIVLNPLGVPSR			-0.00130762	1659.93	830.972	1659.93	830.973	2	1.1.1.24332.1	47.0167	-1	-1
	99	GQPVDIVLNPLGVPSR			-0.0017163	1659.93	554.317	1659.93	554.318	3	1.1.1.24360.1	47.0667	-1	-1
	99	IAFMPWNGYNFEDSILVSER	Oxidation(M)@4		-0.000931819	2403.12	802.047	2403.12	802.047	3	1.1.1.28276.1	53.5667	-1	-1
	99	INPVEDMPYDEK			-0.00451939	1448.64	725.33	1448.65	725.332	2	1.1.1.11266.1	23.7833	-1	-1
	99	INPVEDMPYDEK			-0.00481692	1448.64	725.33	1448.65	725.332	2	1.1.1.11333.1	23.9	-1	-1
	99	INPVEDMPYDEK	Oxidation(M)@7		-0.0021334	1464.64	733.328	1464.64	733.329	2	1.1.1.6345.1	14.2	-1	-1
	99	ISALVEIYR			-0.0002611	1062.61	532.311	1062.61	532.311	2	1.1.1.13932.1	28.8	-1	-1
	99	KITQGDDLAPGVLK		missed K-I@1	0.00105542	1453.82	727.915	1453.81	727.914	2	1.1.1.7408.1	16.3167	-1	-1
	99	LGEPVFDVKECQIR	Carbamidomethyl(C)@11	missed K-E@9	-0.0372837	1688.82	845.416	1688.86	845.435	2	1.1.1.18077.1	36.1167	-1	-1
	99	LGSEEITADIPNVGESALSK			-0.0112406	2029.01	677.344	2029.02	677.348	3	1.1.1.21785.1	42.6333	-1	-1
	99	LPASIILR			-0.00104654	881.569	441.792	881.57	441.792	2	1.1.1.11374.1	23.9667	-1	-1
	99	NGNSELQYVSYR		cleaved Y-N@N-term	0.000573706	1428.66	715.339	1428.66	715.339	2	1.1.1.8595.1	18.7	-1	-1
	99	QKVDIAELSDDQVR		missed K-V@2	-0.01872	1614.8	808.409	1614.82	808.418	2	1.1.1.9091.1	19.6	-1	-1
	99	QKVDIAELSDDQVR		missed K-V@2	0.000961446	1614.82	539.281	1614.82	539.281	3	1.1.1.9109.1	19.65	-1	-1
	99	SPGVFFDSDKGK		missed K-G@10	-0.000403653	1282.62	428.547	1282.62	428.547	3	1.1.1.4442.1	10.2833	-1	-1
	99	SVFPIQSYNGNSELQYVSYR			2.98968	2353.11	1177.56	2350.12	1176.07	2	1.1.1.25188.1	48.5667	-1	-1
	99	SVFPIQSYNGNSELQYVSYR			2.9938	2353.12	1177.57	2350.12	1176.07	2	1.1.1.25669.1	49.3833	-1	-1
	99	TTIHIQELSCVAR	Carbamidomethyl(C)@10	cleaved F-T@N-term	-0.000604349	1526.79	509.936	1526.79	509.936	3	1.1.1.9831.1	21.0833	-1	-1
	99	VPNSVSGTIIDVQVFTR			-0.00368245	1830.98	611.334	1830.98	611.335	3	1.1.1.24324.1	47	-1	-1
	99	VPNSVSGTIIDVQVFTR			-0.102211	1830.88	916.448	1830.98	916.499	2	1.1.1.24342.1	47.0333	-1	-1
	99	VPNSVSGTIIDVQVFTR			0.992707	1831.98	916.996	1830.98	916.499	2	1.1.1.24764.1	47.7667	-1	-1
8	52.04	41.42	A0A0P6Z8Q1	acnB	Aconitate hydratase B OS=Vibrio splendidus OX=29497 GN=acnB PE=3 SV=1	93.331			43	54
	Conf	Sequence	Modifications	Cleavages	dMass	Prec MW	Prec m/z	Theor MW	Theor m/z	Theor z	Spectrum	Time	PrecursorSignal	PrecursorElution
	95.92	VLWFMGEDIPFVPNKR	Oxidation(M)@5	cleaved S-V@N-term; missed K-R@15	-0.00335538	1963	655.34	1963	655.341	3	1.1.1.25166.1	48.5167	-1	-1
	96.75	PGDGVIHSWLNR		cleaved R-P@N-term	-0.000851707	1349.68	450.902	1349.68	450.902	3	1.1.1.10488.1	22.3	-1	-1
	97.31	LSQESIDEYLNSNIVMLK	Deamidated(N)@13; Oxidation(M)@16		-0.00114911	2112.03	1057.02	2112.03	1057.02	2	1.1.1.25120.1	48.45	-1	-1
	97.66	IETPGCSLCMGNQAR	Oxidation(P)@4; Carbamidomethyl(C)@6; Carbamidomethyl(C)@9		0.00265499	1708.74	855.375	1708.73	855.374	2	1.1.1.8241.1	17.9667	-1	-1
	97.86	GEMQPGITLR	Oxidation(M)@3		0.00284989	1116.56	559.289	1116.56	559.287	2	1.1.1.4760.1	10.95	-1	-1
	97.91	TVGSQDTTGPMTR		cleaved T-T@N-term	-1.01275	1348.61	675.313	1349.62	675.82	2	1.1.1.2394.1	6.4333	-1	-1
	98.91	FELSDASAER		cleaved A-F@N-term	-0.000466351	1123.51	562.764	1123.51	562.765	2	1.1.1.6571.1	14.65	-1	-1
	98.92	DLVHAIPLYGIK	Carbamidomethyl@N-term		1.39747e-05	1394.79	465.938	1394.79	465.938	3	1.1.1.22192.1	43.3667	-1	-1
	99	AAATGVMPLDMPESILVR	Oxidation(M)@7; Oxidation(M)@11	cleaved F-A@N-term	0.00237684	1901.96	951.988	1901.96	951.987	2	1.1.1.19272.1	38.1667	-1	-1
	99	AAQLLGTMQGGYNIESLVSLLDDAELAPIAVK	Deamidated(Q)@3		0.00827546	3300.73	1101.25	3300.72	1101.25	3	1.1.1.32082.1	59.9333	-1	-1
	99	AAQLLGTMQGGYNIESLVSLLDDAELAPIAVK	Deamidated(Q)@3; Oxidation(M)@8; Deamidated(Q)@9; Deamidated(N)@13		0.0324569	3318.71	830.685	3318.68	830.677	4	1.1.1.31580.1	59.0667	-1	-1
	99	AGFLTAITK			0.00352181	920.537	461.276	920.533	461.274	2	1.1.1.10675.1	22.65	-1	-1
	99	ALSHTLLMFDAFYDVEEK	Oxidation(M)@8		-0.000601877	2144.01	715.678	2144.01	715.678	3	1.1.1.25062.1	48.35	-1	-1
	99	ALSHTLLMFDAFYDVEEK	Oxidation(M)@8		-0.00660674	2144.01	715.676	2144.01	715.678	3	1.1.1.24751.1	47.75	-1	-1
	99	DELKDLACLGF	Carbamidomethyl(C)@8	cleaved F-S@C-term; missed K-D@4	0.00122595	1279.61	640.814	1279.61	640.813	2	1.1.1.26833.1	51.2667	-1	-1
	99	DLVHAIPLYGIK			0.000402875	1337.77	446.931	1337.77	446.931	3	1.1.1.20528.1	40.3667	-1	-1
	99	DLVHAIPLYGIK			0.000630434	1337.77	446.931	1337.77	446.931	3	1.1.1.20873.1	40.9833	-1	-1
	99	FKGEMQPGITLR	Oxidation(M)@5	missed K-G@2	-0.00179641	1391.72	696.868	1391.72	696.869	2	1.1.1.4826.1	11.0833	-1	-1
	99	FKGEMQPGITLR	Oxidation(M)@5	missed K-G@2	6.28738e-05	1391.72	464.915	1391.72	464.915	3	1.1.1.4788.1	11	-1	-1
	99	FPLGISFPAGSGLVAFAAATGVMPLDMPESILVR	Oxidation(M)@23; Oxidation(M)@27		-0.000546856	3462.79	866.705	3462.79	866.706	4	1.1.1.31446.1	58.8333	-1	-1
	99	FPLGISFPAGSGLVAFAAATGVMPLDMPESILVR	Oxidation(M)@23; Oxidation(M)@27		0.00892508	3462.8	1155.28	3462.79	1155.27	3	1.1.1.31422.1	58.8	-1	-1
	99	FPLGISFPAGSGLVAFAAATGVMPLDMPESILVR	Oxidation(M)@23; Oxidation(M)@27		0.0261276	3462.82	1732.42	3462.79	1732.4	2	1.1.1.31476.1	58.8833	-1	-1
	99	IETPGCSLCMGNQAR	Carbamidomethyl(C)@6; Carbamidomethyl(C)@9; Oxidation(M)@10		-0.00337608	1708.73	855.372	1708.73	855.374	2	1.1.1.5769.1	13.0167	-1	-1
	99	IETPGCSLCMGNQAR	Carbamidomethyl(C)@6; Carbamidomethyl(C)@9; Oxidation(M)@10		0.00147162	1708.73	570.585	1708.73	570.585	3	1.1.1.5868.1	13.2	-1	-1
	99	IPLIIGR			-0.000229499	780.522	391.268	780.522	391.268	2	1.1.1.10797.1	22.85	-1	-1
	99	LASAELSAVGAILGR		cleaved Y-L@N-term	0.00172551	1426.82	476.613	1426.81	476.612	3	1.1.1.23982.1	46.4167	-1	-1
	99	LASAELSAVGAILGR		cleaved Y-L@N-term	2.00644	1428.82	477.281	1426.81	476.612	3	1.1.1.24193.1	46.7833	-1	-1
	99	LAYVGDVVGTGSSR		cleaved Q-L@N-term	0.00316504	1379.71	690.861	1379.7	690.859	2	1.1.1.11138.1	23.55	-1	-1
	99	LGNGANVYLASAELSAVGAILGR	Carbamidomethyl@N-term; Ammonia-loss(N)@3		0.0408844	2255.23	1128.62	2255.19	1128.6	2	1.1.1.31087.1	58.2333	-1	-1
	99	LGNGANVYLASAELSAVGAILGR	Carbamidomethyl@N-term; Ammonia-loss(N)@3; Deamidated(N)@6		0.0441544	2256.22	753.08	2256.18	753.066	3	1.1.1.31880.1	59.5833	-1	-1
	99	LGNGANVYLASAELSAVGAILGR	Carbamidomethyl@N-term; Ammonia-loss(N)@3; Deamidated(N)@6		0.0498634	2256.23	1129.12	2256.18	1129.09	2	1.1.1.31917.1	59.6333	-1	-1
	99	LGNGANVYLASAELSAVGAILGR	Carbamidomethyl@N-term; Ammonia-loss(N)@6		0.039072	2255.23	752.751	2255.19	752.738	3	1.1.1.31072.1	58.2	-1	-1
	99	LGNGANVYLASAELSAVGAILGR	Deamidated(N)@3		0.00667811	2216.19	739.736	2216.18	739.734	3	1.1.1.29814.1	56.1	-1	-1
	99	LLPDTVGTGGDSHTR		cleaved M-L@N-term	0.000202357	1524.75	509.258	1524.75	509.258	3	1.1.1.3942.1	9.35	-1	-1
	99	LLSDVQGTEIQEVFIGSCMTNIGHFR	Carbamidomethyl(C)@18		0.0302963	2950.46	984.495	2950.43	984.484	3	1.1.1.27608.1	52.5167	-1	-1
	99	LSDVQGTEIQEVFIGSCMTNIGHFR	Carbamidomethyl(C)@17; Oxidation(M)@18	cleaved L-L@N-term	-0.00853516	2853.33	952.119	2853.34	952.121	3	1.1.1.23998.1	46.45	-1	-1
	99	LSQESIDEYLNSNIVMLK			0.0024193	2095.05	1048.53	2095.05	1048.53	2	1.1.1.27397.1	52.1667	-1	-1
	99	LSVEQAFELSDASAER		cleaved H-L@N-term	-0.00477017	1750.83	584.618	1750.84	584.62	3	1.1.1.21089.1	41.35	-1	-1
	99	LWVAPPTK			0.000476256	910.528	456.271	910.528	456.271	2	1.1.1.7574.1	16.6167	-1	-1
	99	MDKDQLTEEGYYGIFGR		missed K-D@3	-0.97816	2019.94	1010.98	2020.92	1011.47	2	1.1.1.19483.1	38.5333	-1	-1
	99	MLLPDTVGTGGDSHTR			-0.00340353	1655.79	828.902	1655.79	828.904	2	1.1.1.8365.1	18.2	-1	-1
	99	MLLPDTVGTGGDSHTR	Oxidation(M)@1		0.000275762	1671.79	836.902	1671.79	836.902	2	1.1.1.6241.1	13.9	-1	-1
	99	MTTVGSQDTTGPMTR			0.00106229	1581.71	791.864	1581.71	791.864	2	1.1.1.5213.1	11.9333	-1	-1
	99	MTTVGSQDTTGPMTR			1.9771	1583.69	792.852	1581.71	791.864	2	1.1.1.3303.1	8.25	-1	-1
	99	MTTVGSQDTTGPMTR	Deamidated(Q)@7; Oxidation(M)@13		0.0086573	1598.7	800.357	1598.69	800.353	2	1.1.1.2978.1	7.6833	-1	-1
	99	PLDAEQVAGLVELLK		cleaved K-P@N-term	-0.132316	1593.77	797.89	1593.9	797.956	2	1.1.1.28587.1	54.0667	-1	-1
	99	PLDAEQVAGLVELLK		cleaved K-P@N-term	-1.59299e-06	1593.9	532.307	1593.9	532.307	3	1.1.1.28605.1	54.1	-1	-1
	99	TTVGSQDTTGPMTR	Oxidation(M)@12	cleaved M-T@N-term	-0.00107577	1466.67	734.34	1466.67	734.341	2	1.1.1.1219.1	3.9667	-1	-1
	99	TVGSQDTTGPMTR		cleaved T-T@N-term	-0.000518905	1349.62	675.819	1349.62	675.82	2	1.1.1.2285.1	6.1	-1	-1
	99	VGSQDTTGPMTR		cleaved T-V@N-term	-0.000999185	1248.58	625.295	1248.58	625.296	2	1.1.1.1586.1	4.5833	-1	-1
	99	VHAIPLYGIK		cleaved L-V@N-term	-0.00114956	1109.66	555.837	1109.66	555.837	2	1.1.1.20665.1	40.6167	-1	-1
	99	VQGTEIQEVFIGSCMTNIGHFR	Deamidated(Q)@7; Carbamidomethyl(C)@14	cleaved D-V@N-term	0.00652028	2523.2	842.072	2523.19	842.07	3	1.1.1.24979.1	48.1833	-1	-1
	99	WMIAEGYGDVR			0.00136476	1295.6	648.806	1295.6	648.806	2	1.1.1.15890.1	32.3167	-1	-1
	99	YVGDVVGTGSSR		cleaved A-Y@N-term	0.000960582	1195.58	598.799	1195.58	598.799	2	1.1.1.3855.1	9.2	-1	-1
9	51.62	57.46	A0A2T5ER25	CWO07_20005	Oligopeptide ABC transporter substrate-binding protein OppA OS=Vibrio splendidus OX=29497 GN=CWO07_20005 PE=3 SV=1	60.599			57	79
	Conf	Sequence	Modifications	Cleavages	dMass	Prec MW	Prec m/z	Theor MW	Theor m/z	Theor z	Spectrum	Time	PrecursorSignal	PrecursorElution
	95.62	NIVSDAILAQGQKPAYFLTPEITAGFNPELPAYGK	Deamidated(N)@1; Carbamidomethyl(Y)@33		0.0123043	3790.96	948.747	3790.95	948.744	4	1.1.1.29532.1	55.6167	-1	-1
	96.3	LNSTSAEER		cleaved A-L@N-term	-0.011967	1005.46	503.738	1005.47	503.744	2	1.1.1.408.1	2.1333	-1	-1
	96.42	DNPLNFNLLYNTSENHK			-0.00180024	2031.96	678.328	2031.96	678.329	3	1.1.1.21696.1	42.4167	-1	-1
	96.43	AGWCGDYNEASSFLTLMK	Oxidation(W)@3; Carbamidomethyl(C)@4; Oxidation(M)@17		0.000173641	2080.89	694.636	2080.89	694.636	3	1.1.1.23780.1	46.0667	-1	-1
	96.56	AGNLCTYYYIFNTK	Carbamidomethyl(C)@5	cleaved V-A@N-term	1.97798	1728.78	865.398	1726.8	864.409	2	1.1.1.30234.1	56.8	-1	-1
	96.62	LLEEAGYGK	Lys-add@N-term		-0.00086904	1106.6	554.305	1106.6	554.306	2	1.1.1.2419.1	6.5	-1	-1
	96.75	LLEEAGYGKDNPLNFNLLYNTSENHK	Deamidated(N)@14; Deamidated(N)@16	missed K-D@9	0.0394615	2994.46	749.623	2994.42	749.613	4	1.1.1.22437.1	43.8	-1	-1
	97.09	NDQYWNNDKTVLNK		missed K-T@9	0.0010975	1750.83	584.617	1750.83	584.616	3	1.1.1.6788.1	15.0833	-1	-1
	97.46	NIVSDAILAQGQK		cleaved K-P@C-term	-0.00168434	1355.74	452.92	1355.74	452.921	3	1.1.1.13847.1	28.6333	-1	-1
	97.78	SNNTTGGVHYDSAEYDQIIDK	Deamidated(Q)@17		0.00982002	2327.03	776.683	2327.02	776.68	3	1.1.1.12563.1	26.2167	-1	-1
	98.03	SNNTTGGVHYDSAEYDQIIDK	Deamidated(N)@3		-0.0115432	2327.01	776.676	2327.02	776.68	3	1.1.1.14464.1	29.8	-1	-1
	98.07	LLNPHVGGFPTNNAEDKIFSK	Deamidated(N)@12	missed K-I@17	0.0113171	2298.18	767.066	2298.16	767.062	3	1.1.1.15306.1	31.2833	-1	-1
	98.16	SNNTTGGVHYDSAEYDQIIDK	Deamidated(N)@3		0.0092707	2327.03	776.683	2327.02	776.68	3	1.1.1.13206.1	27.3667	-1	-1
	98.28	DNPLNFNLLYNTSENHKK	Deamidated(N)@15	missed K-K@17	-0.00848452	2161.04	721.352	2161.04	721.355	3	1.1.1.17065.1	34.3833	-1	-1
	98.3	AEVPAGTELAK	Carbamidomethyl@N-term	cleaved A-A@N-term	3.63496e-05	1141.6	571.806	1141.6	571.806	2	1.1.1.4109.1	9.6833	-1	-1
	98.34	GTEVATIDPHK		cleaved N-G@N-term	-0.00118464	1166.59	584.303	1166.59	584.304	2	1.1.1.1906.1	5.2333	-1	-1
	98.35	AGNLCTYYYIFNTK	Carbamidomethyl(C)@5	cleaved V-A@N-term	1.98784	1728.79	865.403	1726.8	864.409	2	1.1.1.26615.1	50.9167	-1	-1
	98.55	KAISYAIDR		missed K-A@1	0.000877701	1035.57	518.793	1035.57	518.793	2	1.1.1.1870.1	5.1833	-1	-1
	98.82	LLNPHVGGFPTNNAEDKIFSK	Carbamyl(K)@17	missed K-I@17	-0.00828987	2340.18	781.067	2340.19	781.069	3	1.1.1.19465.1	38.5167	-1	-1
	99	AGNLCTYYYIFNTK	Carbamidomethyl(C)@5	cleaved V-A@N-term	1.97856	1728.78	865.398	1726.8	864.409	2	1.1.1.31381.1	58.7333	-1	-1
	99	AGWCGDYNEASSFLTLMK	Carbamidomethyl(C)@4; Oxidation(M)@17		0.00110457	2064.89	1033.45	2064.89	1033.45	2	1.1.1.25023.1	48.2833	-1	-1
	99	ALNSTSAEER			-0.00655881	1076.5	539.259	1076.51	539.262	2	1.1.1.317.1	1.5833	-1	-1
	99	AVDPATASPYAWYMEYTK			-0.00551106	2062.93	1032.47	2062.93	1032.47	2	1.1.1.26018.1	49.95	-1	-1
	99	AVDPATASPYAWYMEYTK	Oxidation(M)@14		-0.000592075	2078.93	693.984	2078.93	693.984	3	1.1.1.24142.1	46.7	-1	-1
	99	AVDPATASPYAWYMEYTK	Oxidation(M)@14		-0.00394478	2078.93	693.982	2078.93	693.984	3	1.1.1.24485.1	47.2833	-1	-1
	99	DLLEGLVNQDGEGNTIPGVAESWETTDNK			-0.00443731	3100.44	776.118	3100.45	776.119	4	1.1.1.28671.1	54.2167	-1	-1
	99	DLLEGLVNQDGEGNTIPGVAESWETTDNK	Carbamyl@N-term		0.00644146	3143.46	1048.83	3143.45	1048.82	3	1.1.1.30518.1	57.2667	-1	-1
	99	DNPLNFNLLYNTSENHK			-0.000263997	2031.97	1016.99	2031.96	1016.99	2	1.1.1.20900.1	41.0167	-1	-1
	99	DNPLNFNLLYNTSENHK			-0.00567966	2031.96	1016.99	2031.96	1016.99	2	1.1.1.21254.1	41.65	-1	-1
	99	DNPLNFNLLYNTSENHK			0.00134148	2031.97	678.329	2031.96	678.329	3	1.1.1.20892.1	41	-1	-1
	99	DNPLNFNLLYNTSENHK	Carbamyl@N-term		-0.00586913	2074.97	1038.49	2074.97	1038.49	2	1.1.1.25534.1	49.15	-1	-1
	99	DNPLNFNLLYNTSENHK	Deamidated(N)@15		-0.00236078	2032.95	678.656	2032.95	678.657	3	1.1.1.22894.1	44.6	-1	-1
	99	DNPLNFNLLYNTSENHK	Deamidated(N)@15		-0.00568944	2032.94	1017.48	2032.95	1017.48	2	1.1.1.22924.1	44.65	-1	-1
	99	DNPLNFNLLYNTSENHKK		missed K-K@17	-0.00475433	2160.06	1081.04	2160.06	1081.04	2	1.1.1.15816.1	32.1833	-1	-1
	99	DNPLNFNLLYNTSENHKK	Deamidated(N)@11	missed K-K@17	0.00503699	2161.05	1081.53	2161.04	1081.53	2	1.1.1.17222.1	34.6667	-1	-1
	99	DNPLNFNLLYNTSENHKK	Deamidated(N)@15	missed K-K@17	-0.00228684	2161.04	1081.53	2161.04	1081.53	2	1.1.1.17907.1	35.8333	-1	-1
	99	DSGDFEVAR			0.000355134	994.436	498.225	994.436	498.225	2	1.1.1.4118.1	9.7	-1	-1
	99	EALYLEAEALMAK			0.000985193	1450.74	484.587	1450.74	484.587	3	1.1.1.25565.1	49.2	-1	-1
	99	EALYLEAEALMAK			0.00416237	1450.74	484.588	1450.74	484.587	3	1.1.1.24998.1	48.2167	-1	-1
	99	EALYLEAEALMAK	Dethiomethyl(M)@11		-0.000350401	1402.73	468.585	1402.73	468.585	3	1.1.1.12342.1	25.8	-1	-1
	99	EALYLEAEALMAK	Oxidation(M)@11		-0.00229663	1466.73	734.372	1466.73	734.374	2	1.1.1.18208.1	36.35	-1	-1
	99	EALYLEAEALMAK	Oxidation(M)@11		-0.00791183	1466.72	734.37	1466.73	734.374	2	1.1.1.19455.1	38.4833	-1	-1
	99	EALYLEAEALMAK	Oxidation(M)@11		0.00188198	1466.73	489.919	1466.73	489.918	3	1.1.1.18266.1	36.45	-1	-1
	99	FGDQWTKPGNFVGNGAFAVDK	Oxidation(W)@5; Deamidated(N)@14		-0.00140904	2271.06	1136.54	2271.06	1136.54	2	1.1.1.19587.1	38.7167	-1	-1
	99	FLSGEIDFTNELPTEHFK			-1.98761	2121.03	1061.52	2123.02	1062.52	2	1.1.1.25977.1	49.8833	-1	-1
	99	GKDNPLNFNLLYNTSENHK		cleaved Y-G@N-term; missed K-D@2	-0.00492544	2217.08	740.033	2217.08	740.034	3	1.1.1.14473.1	29.8	-1	-1
	99	GNGTEVATIDPHK			-1.12286	1336.53	669.275	1337.66	669.836	2	1.1.1.1857.1	5.1667	-1	-1
	99	GNGTEVATIDPHK	Ammonia-loss(N)@2		-0.00115907	1320.63	661.322	1320.63	661.323	2	1.1.1.5441.1	12.3833	-1	-1
	99	GNGTEVATIDPHK	Ammonia-loss(N)@2		-0.00396668	1320.63	661.321	1320.63	661.323	2	1.1.1.5144.1	11.8	-1	-1
	99	GNGTEVATIDPHK	Ammonia-loss(N)@2; Carbamidomethyl(H)@12		-0.00244298	1377.65	689.832	1377.65	689.833	2	1.1.1.5063.1	11.6167	-1	-1
	99	GNGTEVATIDPHK	Carbamidomethyl@N-term		-0.00313226	1394.68	698.345	1394.68	698.347	2	1.1.1.1981.1	5.4167	-1	-1
	99	GNGTEVATIDPHK	Carbamyl@N-term		-0.00172183	1380.66	691.338	1380.66	691.339	2	1.1.1.5154.1	11.8	-1	-1
	99	GTEVATIDPHK		cleaved N-G@N-term	-0.00376462	1166.59	584.302	1166.59	584.304	2	1.1.1.1528.1	4.4833	-1	-1
	99	IAVALGSMWK			0.000353597	1074.59	538.302	1074.59	538.302	2	1.1.1.17210.1	34.6333	-1	-1
	99	IAVALGSMWK	Carbamyl@N-term		0.00173477	1117.6	559.806	1117.6	559.805	2	1.1.1.29597.1	55.7333	-1	-1
	99	IAVALGSMWK	Oxidation(M)@8		0.00123265	1090.59	546.3	1090.58	546.299	2	1.1.1.12891.1	26.8	-1	-1
	99	IAVALGSMWK	Oxidation(M)@8		0.00146064	1090.59	546.3	1090.58	546.299	2	1.1.1.12249.1	25.6333	-1	-1
	99	LLEEAGYGKDNPLNFNLLYNTSENHKK	Deamidated(N)@14; Deamidated(N)@16	missed K-D@9; missed K-K@26	0.0402675	3122.56	1041.86	3122.52	1041.85	3	1.1.1.18845.1	37.4333	-1	-1
	99	LLEEAGYGKDNPLNFNLLYNTSENHKK	Deamidated(N)@24	missed K-D@9; missed K-K@26	-0.00507478	3121.53	625.313	3121.54	625.314	5	1.1.1.20498.1	40.3167	-1	-1
	99	LLNPHVGGFPTNNAEDK			-0.00150197	1821.9	608.307	1821.9	608.308	3	1.1.1.9784.1	20.9833	-1	-1
	99	LLNPHVGGFPTNNAEDK			-0.0103113	1821.89	911.953	1821.9	911.958	2	1.1.1.9177.1	19.7667	-1	-1
	99	LLNPHVGGFPTNNAEDK			-3.01263	1818.89	910.451	1821.9	911.958	2	1.1.1.9466.1	20.3667	-1	-1
	99	LLNPHVGGFPTNNAEDK	Carbamyl@N-term		-0.00698745	1864.9	933.457	1864.91	933.461	2	1.1.1.18938.1	37.5833	-1	-1
	99	LLNPHVGGFPTNNAEDKIFSK		missed K-I@17	-0.00599811	2297.17	766.732	2297.18	766.734	3	1.1.1.14970.1	30.6833	-1	-1
	99	LLNPHVGGFPTNNAEDKIFSK		missed K-I@17	0.00118322	2297.18	575.303	2297.18	575.302	4	1.1.1.14872.1	30.5	-1	-1
	99	LLNPHVGGFPTNNAEDKIFSK		missed K-I@17	0.998112	2298.18	1150.1	2297.18	1149.6	2	1.1.1.15034.1	30.8167	-1	-1
	99	LLNPHVGGFPTNNAEDKIFSK	Carbamyl@N-term	missed K-I@17	-0.001515	2340.18	781.069	2340.19	781.069	3	1.1.1.22861.1	44.55	-1	-1
	99	NDQYWNNDK	Deamidated(N)@7		-0.00122699	1196.47	599.243	1196.47	599.244	2	1.1.1.3234.1	8.1333	-1	-1
	99	NIVSDAILAQGQK		cleaved K-P@C-term	-0.00142825	1355.74	678.877	1355.74	678.878	2	1.1.1.13835.1	28.6	-1	-1
	99	NIVSDAILAQGQKPAY		cleaved Y-F@C-term	-0.000453232	1686.89	844.454	1686.89	844.454	2	1.1.1.19285.1	38.2	-1	-1
	99	NIVSDAILAQGQKPAYFLTPEITAGFNPELPAYGK	Deamidated(N)@1; Carbamidomethyl(Y)@33		0.0314098	3790.98	1264.67	3790.95	1264.66	3	1.1.1.29540.1	55.6333	-1	-1
	99	PGNFVGNGAFAVDK		cleaved K-P@N-term	-0.000644323	1391.68	696.849	1391.68	696.849	2	1.1.1.11411.1	24.0333	-1	-1
	99	RNDQYWNNDK	Deamidated(N)@2	missed R-N@1	0.00159031	1352.58	677.295	1352.57	677.295	2	1.1.1.1853.1	5.15	-1	-1
	99	RNDQYWNNDK	Deamidated(N)@8	missed R-N@1	-0.00254316	1352.57	677.293	1352.57	677.295	2	1.1.1.1381.1	4.2167	-1	-1
	99	SNNTTGGVHYDSAEYDQIIDK			-0.00173475	2326.03	776.352	2326.03	776.352	3	1.1.1.11792.1	24.7167	-1	-1
	99	SNNTTGGVHYDSAEYDQIIDK	Ammonia-loss(N)@2; Deamidated(Q)@17		0.0220122	2310.02	1156.02	2309.99	1156	2	1.1.1.16580.1	33.55	-1	-1
	99	SNNTTGGVHYDSAEYDQIIDK	Deamidated(N)@3		-0.00174515	2327.02	776.68	2327.02	776.68	3	1.1.1.14121.1	29.2	-1	-1
	99	SNNTTGGVHYDSAEYDQIIDK	Deamidated(N)@3; Deamidated(Q)@17		0.0191609	2328.02	1165.02	2328	1165.01	2	1.1.1.13278.1	27.5	-1	-1
	99	VGGFPTNNAEDK		cleaved H-V@N-term	-0.000907606	1247.58	624.796	1247.58	624.796	2	1.1.1.3334.1	8.3	-1	-1
10	47.38	39.01	A0A0P6ZKC9	aceE	Pyruvate dehydrogenase E1 component OS=Vibrio splendidus OX=29497 GN=aceE PE=4 SV=1	99.09			38	47
	Conf	Sequence	Modifications	Cleavages	dMass	Prec MW	Prec m/z	Theor MW	Theor m/z	Theor z	Spectrum	Time	PrecursorSignal	PrecursorElution
	95.02	TLNILLK			0.000194638	813.533	407.774	813.532	407.773	2	1.1.1.10237.1	21.85	-1	-1
	95.21	TLNILLK			4.82955e-05	813.532	407.774	813.532	407.773	2	1.1.1.10878.1	23.0333	-1	-1
	95.84	GYGMGDAAEGKN	Oxidation(M)@4	cleaved N-I@C-term; missed K-N@11	-0.0018597	1184.48	593.245	1184.48	593.246	2	1.1.1.504.1	2.7333	-1	-1
	96.56	LNILLK		cleaved T-L@N-term	-0.000794299	712.484	357.249	712.485	357.25	2	1.1.1.8379.1	18.25	-1	-1
	99	APNETDGGDLVYYQGHISPG		cleaved G-I@C-term	0.00431995	2088.94	1045.48	2088.94	1045.48	2	1.1.1.15765.1	32.1	-1	-1
	99	APNETDGGDLVYYQGHISPGIY		cleaved Y-S@C-term	0.997513	2366.08	1184.05	2365.09	1183.55	2	1.1.1.22634.1	44.1333	-1	-1
	99	APNETDGGDLVYYQGHISPGIYSR			2.00272	2610.22	871.081	2608.22	870.414	3	1.1.1.17493.1	35.1333	-1	-1
	99	ARLDGVDMATGINTNYINTIPAAQEPAYPGDVTLER	Oxidation(M)@8; Deamidated(N)@18	missed R-L@2	0.0318071	3862.9	1288.64	3862.87	1288.63	3	1.1.1.25905.1	49.7667	-1	-1
	99	DLDLGGHMASYQSAAAFYEVCFNHFFR	Oxidation(M)@8; Carbamidomethyl(C)@21		0.000134433	3168.39	1057.14	3168.39	1057.14	3	1.1.1.27811.1	52.8333	-1	-1
	99	DRLGLEDLLSDEK		missed R-L@2	0.000670977	1501.76	501.595	1501.76	501.595	3	1.1.1.18006.1	36	-1	-1
	99	EKLDNLCFLINCNLQR	Carbamidomethyl(C)@7; Carbamidomethyl(C)@12	missed K-L@2	-0.00505015	2049.01	1025.51	2049.01	1025.51	2	1.1.1.21763.1	42.5833	-1	-1
	99	EKLDNLCFLINCNLQR	Carbamidomethyl(C)@7; Carbamidomethyl(C)@12	missed K-L@2	-0.00769933	2049.01	684.009	2049.01	684.012	3	1.1.1.21724.1	42.5	-1	-1
	99	ETNGKPTVILAK		cleaved Q-E@N-term	-0.000105654	1269.73	635.872	1269.73	635.872	2	1.1.1.2219.1	5.9333	-1	-1
	99	GFLLGATAGR			-0.000400333	961.534	481.774	961.534	481.775	2	1.1.1.9376.1	20.1667	-1	-1
	99	GYGMGDAAEGK			-0.00101639	1054.44	528.226	1054.44	528.227	2	1.1.1.2086.1	5.6167	-1	-1
	99	HFEVNAGYIVVAALTELAK			0.0028526	2044.1	682.375	2044.1	682.374	3	1.1.1.29971.1	56.35	-1	-1
	99	HFEVNAGYIVVAALTELAK			0.0087469	2044.11	682.377	2044.1	682.374	3	1.1.1.31512.1	58.95	-1	-1
	99	HFEVNAGYIVVAALTELAK			0.00956011	2044.11	1023.06	2044.1	1023.06	2	1.1.1.29639.1	55.8	-1	-1
	99	INTIPAAQEPAYPGDVTLER		cleaved Y-I@N-term	1.00056	2155.1	1078.56	2154.1	1078.06	2	1.1.1.18656.1	37.1	-1	-1
	99	IVVAALTELAK		cleaved Y-I@N-term	0.000356762	1126.7	564.356	1126.7	564.355	2	1.1.1.17745.1	35.55	-1	-1
	99	LDGPVMGNGSIIQELEGLFK	Deamidated(N)@8		0.00366032	2117.08	706.699	2117.07	706.698	3	1.1.1.31149.1	58.3333	-1	-1
	99	LDGPVMGNGSIIQELEGLFK	Deamidated(N)@8		0.00394693	2117.08	1059.55	2117.07	1059.54	2	1.1.1.31630.1	59.15	-1	-1
	99	LDGPVMGNGSIIQELEGLFK	Oxidation(M)@6		0.00772087	2132.09	711.704	2132.08	711.701	3	1.1.1.30067.1	56.5167	-1	-1
	99	LDGPVMGNGSIIQELEGLFK	Oxidation(M)@6; Deamidated(N)@8		0.00349906	2133.07	712.031	2133.07	712.029	3	1.1.1.30544.1	57.3167	-1	-1
	99	LDGPVMGNGSIIQELEGLFK	Oxidation(M)@6; Deamidated(N)@8		0.00432231	2133.07	712.031	2133.07	712.029	3	1.1.1.30956.1	58.0167	-1	-1
	99	LDGPVMGNGSIIQELEGLFK	Oxidation(M)@6; Deamidated(N)@8		0.00496426	2133.07	1067.54	2133.07	1067.54	2	1.1.1.30952.1	58	-1	-1
	99	LDNLCFLINCNLQR	Carbamidomethyl(C)@5; Carbamidomethyl(C)@10		-0.00319173	1791.87	598.298	1791.88	598.299	3	1.1.1.24877.1	48	-1	-1
	99	LDNLCFLINCNLQR	Carbamidomethyl(C)@5; Carbamidomethyl(C)@10		0.996849	1792.87	897.444	1791.88	896.945	2	1.1.1.24837.1	47.9167	-1	-1
	99	LGLEDLLSDEK			-0.000433004	1230.63	616.324	1230.63	616.324	2	1.1.1.21688.1	42.4	-1	-1
	99	LLQLMNETIDGDYQTFK			0.000350658	2027.99	1015	2027.99	1015	2	1.1.1.25209.1	48.6	-1	-1
	99	LLQLMNETIDGDYQTFK	Oxidation(M)@5		-0.000428151	2043.98	682.335	2043.98	682.335	3	1.1.1.20914.1	41.05	-1	-1
	99	LLQLMNETIDGDYQTFK	Oxidation(M)@5		-0.00103307	2043.98	1023	2043.98	1023	2	1.1.1.20785.1	40.8333	-1	-1
	99	LMPEFWQFPTVSMGLGPISAIYQAR			0.0068513	2838.43	947.151	2838.42	947.148	3	1.1.1.31013.1	58.1	-1	-1
	99	LMPEFWQFPTVSMGLGPISAIYQAR	Oxidation(M)@13		0.00137465	2854.42	952.481	2854.42	952.48	3	1.1.1.30293.1	56.9	-1	-1
	99	LMPEFWQFPTVSMGLGPISAIYQAR	Oxidation(M)@2; Oxidation(M)@13		0.00125504	2870.42	1436.21	2870.41	1436.21	2	1.1.1.29771.1	56.0167	-1	-1
	99	NTIPAAQEPAYPGDVTLER		cleaved I-N@N-term	-1.03169	2039.98	1021	2041.01	1021.51	2	1.1.1.16240.1	32.9333	-1	-1
	99	PSYPHPK		cleaved I-P@N-term	0.000616484	824.419	413.217	824.418	413.216	2	1.1.1.2471.1	6.6167	-1	-1
	99	QVGIYNPHGQEYTPEDK			0.00035108	1973.91	658.978	1973.91	658.978	3	1.1.1.6810.1	15.1333	-1	-1
	99	QVGIYNPHGQEYTPEDK	Deamidated(N)@6		0.0157534	1974.91	988.463	1974.9	988.455	2	1.1.1.6808.1	15.1167	-1	-1
	99	QVGIYNPHGQEYTPEDKG		cleaved G-I@C-term; missed K-G@17	-0.00168348	2030.93	1016.47	2030.93	1016.47	2	1.1.1.6816.1	15.1333	-1	-1
	99	SDMKHDVDALETQDWLEALESVVR	Deamidated(Q)@13	cleaved M-S@N-term; missed K-H@4	0.0145108	2786.32	697.588	2786.31	697.584	4	1.1.1.28844.1	54.5	-1	-1
	99	SDMKHDVDALETQDWLEALESVVR	Oxidation(M)@3	cleaved M-S@N-term; missed K-H@4	-0.00952326	2801.31	934.777	2801.32	934.78	3	1.1.1.28501.1	53.9333	-1	-1
	99	VPELDAFAPLLGEQK			-0.00042435	1625.87	542.963	1625.87	542.963	3	1.1.1.26790.1	51.2	-1	-1
	99	VQLMSSGTIMNEAR	Oxidation(M)@4		-0.00350528	1551.74	776.875	1551.74	776.877	2	1.1.1.8809.1	19.0833	-1	-1
	99	VQLMSSGTIMNEAR	Oxidation(M)@4; Oxidation(M)@10		-0.00354282	1567.73	784.872	1567.73	784.874	2	1.1.1.4906.1	11.2667	-1	-1
	99	WNAIMIVLR			-0.000246119	1114.63	558.323	1114.63	558.323	2	1.1.1.23801.1	46.1167	-1	-1
	99	YPETAALVADMTDDEIFALKR	Oxidation(M)@11	missed K-R@20	-0.00294014	2384.15	795.725	2384.16	795.726	3	1.1.1.23325.1	45.3167	-1	-1
11	47.2	48.04	A0A0P6Z5Q1	dnaK	Chaperone protein DnaK OS=Vibrio splendidus OX=29497 GN=dnaK PE=2 SV=1	68.918			47	77
	Conf	Sequence	Modifications	Cleavages	dMass	Prec MW	Prec m/z	Theor MW	Theor m/z	Theor z	Spectrum	Time	PrecursorSignal	PrecursorElution
	95.22	CVAVLDGDKPR	Carbamidomethyl(C)@1	cleaved S-C@N-term	0.000206963	1228.62	410.548	1228.62	410.548	3	1.1.1.2632.1	6.95	-1	-1
	96.09	SGGLSEEEIEAMVQEAEANKEADK	Oxidation(M)@12	cleaved A-S@N-term; missed K-E@20	-0.00371649	2579.15	860.724	2579.15	860.725	3	1.1.1.17178.1	34.5833	-1	-1
	96.85	LMEIAQQK			-0.0028868	959.508	480.761	959.511	480.763	2	1.1.1.3355.1	8.35	-1	-1
	97.18	AQAEQAGADAGEQPKQDDDVVDAEFEEVK		missed K-Q@15	-2.97091	3085.4	1029.47	3088.37	1030.47	3	1.1.1.16565.1	33.5333	-1	-1
	97.44	AVQGGVLAGEVK		cleaved A-A@N-term	-0.000170071	1126.63	564.324	1126.63	564.325	2	1.1.1.4985.1	11.45	-1	-1
	97.5	TFEVLSTNGDTHLGGEDFDNRM		cleaved M-I@C-term; missed R-M@21	0.00383905	2454.08	819.034	2454.08	819.033	3	1.1.1.19688.1	38.9	-1	-1
	98.22	AKIEAAIEALESVK		missed K-I@2	-0.000651704	1470.83	491.284	1470.83	491.284	3	1.1.1.19846.1	39.15	-1	-1
	98.25	LMEIAQQKAQAEQAGADAGEQPKQDDDVVDAEFEEVK	Dioxidation(M)@2; Cation:K(E)@3; Oxidation(P)@22	missed K-A@8; missed K-Q@23	0.0705317	4115.89	1029.98	4115.82	1029.96	4	1.1.1.16531.1	33.4667	-1	-1
	98.35	LESLVEDLVQR			-0.000712841	1299.7	434.241	1299.7	434.242	3	1.1.1.19513.1	38.5833	-1	-1
	98.35	MGAAVQGGVLAGEVK	Oxidation(M)@1; Deamidated(Q)@6	cleaved A-M@N-term	-0.0587375	1402.65	702.334	1402.71	702.364	2	1.1.1.7554.1	16.5833	-1	-1
	98.82	ADQVFSTAEDNQSAVTIHVLQGER	Cation:K(E)@9		0.0711367	2652.29	885.104	2652.22	885.08	3	1.1.1.13316.1	27.5667	-1	-1
	98.97	LMEIAQQKAQAEQAGADAGEQPKQDDDVVDAEFEEVK	Carbamidomethyl(K)@8; Delta:H(2)C(2)(K)@23; Deamidated(Q)@24	missed K-A@8; missed K-Q@23	-0.0246113	4113.87	1029.47	4113.9	1029.48	4	1.1.1.16565.1	33.5333	-1	-1
	99	AAVQGGVLAGEVK		cleaved G-A@N-term	4.6681e-05	1197.67	599.843	1197.67	599.843	2	1.1.1.6089.1	13.6167	-1	-1
	99	ADLSVGEITDVILVGGQTR		cleaved D-A@N-term	-0.0145414	1942.02	972.019	1942.04	972.026	2	1.1.1.27798.1	52.8	-1	-1
	99	ADQVFSTAEDNQSAVTIHVLQGER			-0.00720911	2614.25	654.571	2614.26	654.573	4	1.1.1.18401.1	36.6833	-1	-1
	99	ADQVFSTAEDNQSAVTIHVLQGER			-0.0119041	2614.25	872.424	2614.26	872.428	3	1.1.1.20673.1	40.6333	-1	-1
	99	ADQVFSTAEDNQSAVTIHVLQGER			-0.0217917	2614.24	872.421	2614.26	872.428	3	1.1.1.19822.1	39.1	-1	-1
	99	ADQVFSTAEDNQSAVTIHVLQGER			2.00585	2616.27	1309.14	2614.26	1308.14	2	1.1.1.18319.1	36.5333	-1	-1
	99	ADQVFSTAEDNQSAVTIHVLQGER	Carbamidomethyl@N-term; Dehydrated(D)@2		0.00525077	2653.28	885.433	2653.27	885.432	3	1.1.1.14249.1	29.4167	-1	-1
	99	ADQVFSTAEDNQSAVTIHVLQGER	Cation:K(D)@2		0.0615259	2652.28	1327.15	2652.22	1327.12	2	1.1.1.13348.1	27.6167	-1	-1
	99	ADQVFSTAEDNQSAVTIHVLQGER	Deamidated(N)@11		0.0311151	2615.28	872.766	2615.25	872.756	3	1.1.1.20976.1	41.1667	-1	-1
	99	AKIEAAIEALESVK		missed K-I@2	0.00200332	1470.83	491.284	1470.83	491.284	3	1.1.1.18015.1	36.0167	-1	-1
	99	AKIEAAIEALESVK		missed K-I@2	0.00291884	1470.83	491.285	1470.83	491.284	3	1.1.1.24278.1	46.9333	-1	-1
	99	AKIEAAIEALESVK		missed K-I@2	0.00387539	1470.83	491.285	1470.83	491.284	3	1.1.1.22963.1	44.7167	-1	-1
	99	AKIEAAIEALESVK		missed K-I@2	0.00621473	1470.84	491.286	1470.83	491.284	3	1.1.1.17665.1	35.4167	-1	-1
	99	AKLESLVEDLVQR		missed K-L@2	0.00343441	1498.84	500.62	1498.84	500.619	3	1.1.1.19933.1	39.3167	-1	-1
	99	AQAEQAGADAGEQPK	Carbamyl@N-term		-0.00275013	1512.68	757.346	1512.68	757.348	2	1.1.1.3759.1	9.05	-1	-1
	99	AQAEQAGADAGEQPKQDDDVVDAEFEEVK		missed K-Q@15	-0.00557261	3088.37	1030.46	3088.37	1030.47	3	1.1.1.13981.1	28.9167	-1	-1
	99	AQAEQAGADAGEQPKQDDDVVDAEFEEVK		missed K-Q@15	3.01163	3091.39	1031.47	3088.37	1030.47	3	1.1.1.14034.1	29.0167	-1	-1
	99	AQAEQAGADAGEQPKQDDDVVDAEFEEVK	Deamidated(Q)@13; Deamidated(Q)@16	missed K-Q@15	0.0323488	3090.37	1031.13	3090.34	1031.12	3	1.1.1.13944.1	28.8333	-1	-1
	99	DVLLLDVTPLSFGIETMGGVMTK			-1.0267	2434.24	812.421	2435.27	812.764	3	1.1.1.31906.1	59.6167	-1	-1
	99	DVLLLDVTPLSFGIETMGGVMTK			0.000152221	2435.27	812.764	2435.27	812.764	3	1.1.1.31886.1	59.5833	-1	-1
	99	DVLLLDVTPLSFGIETMGGVMTK			0.00836369	2435.28	1218.65	2435.27	1218.64	2	1.1.1.31838.1	59.5	-1	-1
	99	DVLLLDVTPLSFGIETMGGVMTK	Oxidation(M)@21		-0.00862839	2451.26	818.092	2451.26	818.095	3	1.1.1.31525.1	58.9667	-1	-1
	99	DVLLLDVTPLSFGIETMGGVMTK	Oxidation(M)@21		0.00501428	2451.27	1226.64	2451.26	1226.64	2	1.1.1.31484.1	58.9	-1	-1
	99	DVLLLDVTPLSFGIETMGGVMTK	Oxidation(M)@21		0.00735893	2451.27	1226.64	2451.26	1226.64	2	1.1.1.31124.1	58.2833	-1	-1
	99	EADKKFEELVTAR		missed K-K@4; missed K-F@5	-0.00358759	1534.8	512.606	1534.8	512.607	3	1.1.1.6542.1	14.6	-1	-1
	99	GAAVQGGVLAGEVK		cleaved M-G@N-term	0.00153222	1254.69	628.355	1254.69	628.354	2	1.1.1.6710.1	14.95	-1	-1
	99	IDLGTTNSCVAVLDGDKPR	Carbamidomethyl(C)@9	cleaved G-I@N-term	-0.00237757	2030.01	1016.01	2030.01	1016.01	2	1.1.1.14442.1	29.75	-1	-1
	99	IDLGTTNSCVAVLDGDKPR	Carbamidomethyl(C)@9	cleaved G-I@N-term	-0.982543	2029.03	677.35	2030.01	677.677	3	1.1.1.14386.1	29.65	-1	-1
	99	IEAAIEALESVK			-0.00309859	1271.69	424.905	1271.7	424.906	3	1.1.1.17450.1	35.05	-1	-1
	99	IEAAIEALESVK			0.000204783	1271.7	424.906	1271.7	424.906	3	1.1.1.17843.1	35.7167	-1	-1
	99	IINEPTAAALAYGLDK			-0.00534571	1658.88	830.448	1658.89	830.451	2	1.1.1.20127.1	39.65	-1	-1
	99	IINEPTAAALAYGLDK			0.00258118	1658.89	553.971	1658.89	553.97	3	1.1.1.19868.1	39.2	-1	-1
	99	IINEPTAAALAYGLDK			2.00685	1660.89	554.639	1658.89	553.97	3	1.1.1.19788.1	39.05	-1	-1
	99	ITIQASGGLSEEEIEAMVQEAEANKEADKK		missed K-E@25; missed K-K@29	0.994209	3218.56	1073.86	3217.57	1073.53	3	1.1.1.24492.1	47.3	-1	-1
	99	ITIQASGGLSEEEIEAMVQEAEANKEADKK		missed K-E@25; missed K-K@29	3.00357	3220.57	1074.53	3217.57	1073.53	3	1.1.1.24617.1	47.5167	-1	-1
	99	KDVNPDEAVAMGAAVQGGVLAGEVK		missed K-D@1	-0.00199888	2424.23	1213.12	2424.23	1213.12	2	1.1.1.20675.1	40.6333	-1	-1
	99	KDVNPDEAVAMGAAVQGGVLAGEVK	Oxidation(M)@11	missed K-D@1	-0.00218169	2440.22	814.415	2440.23	814.416	3	1.1.1.16775.1	33.9	-1	-1
	99	KDVNPDEAVAMGAAVQGGVLAGEVK	Oxidation(M)@11	missed K-D@1	-0.00428632	2440.22	1221.12	2440.23	1221.12	2	1.1.1.16748.1	33.85	-1	-1
	99	KDVNPDEAVAMGAAVQGGVLAGEVK	Oxidation(M)@11	missed K-D@1	0.0171267	2440.24	814.422	2440.23	814.416	3	1.1.1.16445.1	33.3	-1	-1
	99	KDVNPDEAVAMGAAVQGGVLAGEVK	Oxidation(M)@11; Deamidated(Q)@16	missed K-D@1	0.0190959	2441.23	1221.62	2441.21	1221.61	2	1.1.1.16623.1	33.6167	-1	-1
	99	KQVEEAGEALPADEK		missed K-Q@1	-0.00366831	1612.79	807.403	1612.79	807.404	2	1.1.1.2528.1	6.7667	-1	-1
	99	KQVEEAGEALPADEK		missed K-Q@1	0.00128596	1612.8	538.606	1612.79	538.605	3	1.1.1.2499.1	6.6833	-1	-1
	99	LEGIQPAPR		cleaved N-L@N-term	-0.000233397	979.545	490.78	979.545	490.78	2	1.1.1.3580.1	8.7333	-1	-1
	99	LSVGEITDVILVGGQTR		cleaved D-L@N-term	1.00051	1756.97	879.494	1755.97	878.994	2	1.1.1.27162.1	51.8	-1	-1
	99	MINYLVDEFKK		missed K-K@10	-0.00106226	1398.72	467.248	1398.72	467.248	3	1.1.1.14304.1	29.5167	-1	-1
	99	MINYLVDEFKK	Oxidation(M)@1	missed K-K@10	-0.000230743	1414.72	708.365	1414.72	708.366	2	1.1.1.11591.1	24.35	-1	-1
	99	MINYLVDEFKK	Oxidation(M)@1	missed K-K@10	-0.002129	1414.71	472.579	1414.72	472.579	3	1.1.1.11480.1	24.15	-1	-1
	99	QVEEAGEALPADEK			-0.00211578	1484.7	743.356	1484.7	743.357	2	1.1.1.4750.1	10.9167	-1	-1
	99	QVEEAGEALPADEK			-0.00467925	1484.69	743.355	1484.7	743.357	2	1.1.1.4462.1	10.3333	-1	-1
	99	QVEEAGEALPADEK	Dehydrated(E)@3		-0.0430321	1466.65	734.33	1466.69	734.352	2	1.1.1.4588.1	10.6167	-1	-1
	99	QVEEAGEALPADEK	Gln->pyro-Glu@N-term		-0.00028452	1467.67	734.844	1467.67	734.844	2	1.1.1.12404.1	25.9167	-1	-1
	99	QVEEAGEALPADEK	Gln->pyro-Glu@N-term		0.0828529	1467.76	734.885	1467.67	734.844	2	1.1.1.12496.1	26.0833	-1	-1
	99	RIINEPTAAALAYGLDK		missed R-I@1	-0.000119592	1814.99	908.502	1814.99	908.502	2	1.1.1.16000.1	32.5	-1	-1
	99	RIINEPTAAALAYGLDK		missed R-I@1	0.00222917	1814.99	606.004	1814.99	606.004	3	1.1.1.16005.1	32.5167	-1	-1
	99	SLGQFNLEGIQPAPR			-0.000990834	1625.85	813.933	1625.85	813.934	2	1.1.1.19618.1	38.7667	-1	-1
	99	SLGQFNLEGIQPAPR			0.00421023	1625.86	542.96	1625.85	542.958	3	1.1.1.19124.1	37.9	-1	-1
	99	SLGQFNLEGIQPAPR	Carbamidomethyl@N-term		-0.000319934	1682.87	842.444	1682.87	842.444	2	1.1.1.20487.1	40.3	-1	-1
	99	VALADADLSVGEITDVILVGGQTR			-0.00387939	2411.29	804.77	2411.29	804.771	3	1.1.1.31417.1	58.7833	-1	-1
	99	VALADADLSVGEITDVILVGGQTR			0.00208058	2411.29	804.771	2411.29	804.771	3	1.1.1.29420.1	55.4333	-1	-1
	99	VALADADLSVGEITDVILVGGQTR			0.00743309	2411.3	1206.66	2411.29	1206.65	2	1.1.1.29449.1	55.4833	-1	-1
	99	VALADADLSVGEITDVILVGGQTR			0.0111352	2411.3	804.775	2411.29	804.771	3	1.1.1.32001.1	59.7833	-1	-1
	99	VALADADLSVGEITDVILVGGQTR			0.0115014	2411.3	804.775	2411.29	804.771	3	1.1.1.30976.1	58.0333	-1	-1
	99	VQELMQAAQK	Carbamidomethyl@N-term; Oxidation(M)@5		0.000699332	1217.61	609.811	1217.61	609.811	2	1.1.1.1820.1	5.1	-1	-1
	99	VQELMQAAQK	Carbamyl@N-term		-0.000222615	1187.6	594.806	1187.6	594.806	2	1.1.1.21273.1	41.6833	-1	-1
	99	VQGGVLAGEVK		cleaved A-V@N-term	0.000329545	1055.6	528.806	1055.6	528.806	2	1.1.1.4117.1	9.7	-1	-1
12	46.68	62.96	A0A1A6LA29	groL	60 kDa chaperonin OS=Vibrio splendidus OX=29497 GN=groL PE=3 SV=1	57.504			45	100
	Conf	Sequence	Modifications	Cleavages	dMass	Prec MW	Prec m/z	Theor MW	Theor m/z	Theor z	Spectrum	Time	PrecursorSignal	PrecursorElution
	96.35	AAVEEGVVAGGGVALIR			1.15885	1568.03	785.023	1566.87	784.444	2	1.1.1.24514.1	47.3333	-1	-1
	96.83	VAGLEGDNEEQNVGIR			-0.0177614	1698.8	850.407	1698.82	850.416	2	1.1.1.11041.1	23.3667	-1	-1
	97.11	AAVEEGVVAGGGVALIR			-0.0162233	1566.86	523.293	1566.87	523.298	3	1.1.1.19386.1	38.3833	-1	-1
	97.24	VTLEDLGQAK			-0.00699745	1072.57	537.292	1072.58	537.295	2	1.1.1.8800.1	19.0667	-1	-1
	98.31	PTLEAVAK		cleaved L-P@N-term	0.972226	828.447	415.231	827.475	414.745	2	1.1.1.18261.1	36.4333	-1	-1
	98.52	AAVEEGVVAGGGVALIR			1.0142	1567.89	784.951	1566.87	784.444	2	1.1.1.20558.1	40.4167	-1	-1
	98.57	AAVEEGVVAGGGVALIR			2.91822	1569.79	524.271	1566.87	523.298	3	1.1.1.16879.1	34.0667	-1	-1
	98.6	ELLPTLEAVAK			0.000506583	1182.69	592.351	1182.69	592.35	2	1.1.1.19195.1	38.0333	-1	-1
	98.78	DGVSVAR			-0.00079303	702.365	352.19	702.366	352.19	2	1.1.1.373.1	1.8833	-1	-1
	98.81	SMLQDIAILTGGTVISEEIGLDLEK	Oxidation(M)@2		-0.0940147	2660.29	887.77	2660.38	887.802	3	1.1.1.31339.1	58.65	-1	-1
	98.83	GVNVLADAVK		cleaved E-G@N-term	-0.000278835	984.56	493.287	984.56	493.287	2	1.1.1.8592.1	18.6833	-1	-1
	98.97	GYLSPYFINNQEAGSVDLDSPFILLIDK	Deamidated(N)@10; Pro->pyro-Glu(P)@21		0.0418358	3142.58	1572.3	3142.54	1572.28	2	1.1.1.31272.1	58.5333	-1	-1
	99	AAVEEGVVAGGGVALIR			-0.000490204	1566.87	784.443	1566.87	784.444	2	1.1.1.19163.1	37.9667	-1	-1
	99	AAVEEGVVAGGGVALIR			-0.031315	1566.84	523.288	1566.87	523.298	3	1.1.1.19377.1	38.35	-1	-1
	99	AAVEEGVVAGGGVALIR			-0.0324136	1566.84	523.288	1566.87	523.298	3	1.1.1.17962.1	35.9333	-1	-1
	99	AAVEEGVVAGGGVALIR			-0.0341676	1566.84	523.287	1566.87	523.298	3	1.1.1.18826.1	37.3833	-1	-1
	99	AAVEEGVVAGGGVALIR			-0.0635709	1566.81	784.412	1566.87	784.444	2	1.1.1.20639.1	40.5667	-1	-1
	99	AAVEEGVVAGGGVALIR			-0.0898159	1566.78	784.399	1566.87	784.444	2	1.1.1.19592.1	38.7167	-1	-1
	99	AAVEEGVVAGGGVALIR			0.00117631	1566.87	523.299	1566.87	523.298	3	1.1.1.16841.1	34	-1	-1
	99	AAVEEGVVAGGGVALIR			0.00355197	1566.88	523.299	1566.87	523.298	3	1.1.1.17607.1	35.3333	-1	-1
	99	AAVEEGVVAGGGVALIR			0.00391818	1566.88	523.3	1566.87	523.298	3	1.1.1.17076.1	34.4	-1	-1
	99	AAVEEGVVAGGGVALIR			0.00549122	1566.88	784.447	1566.87	784.444	2	1.1.1.18727.1	37.2333	-1	-1
	99	AAVEEGVVAGGGVALIR			0.997187	1567.87	784.942	1566.87	784.444	2	1.1.1.20279.1	39.9333	-1	-1
	99	AAVEEGVVAGGGVALIR			1.00036	1567.87	784.944	1566.87	784.444	2	1.1.1.19913.1	39.2833	-1	-1
	99	AAVEEGVVAGGGVALIR			2.75332e-05	1566.87	784.444	1566.87	784.444	2	1.1.1.21242.1	41.6333	-1	-1
	99	AGDEESVVANNVR		cleaved N-A@N-term	0.000525829	1358.64	680.329	1358.64	680.329	2	1.1.1.4421.1	10.25	-1	-1
	99	AIAQVGTISANSDSTVGNIIAEAMEK	Deamidated(N)@11; Oxidation(M)@24		0.0264189	2606.3	869.774	2606.27	869.765	3	1.1.1.25932.1	49.8	-1	-1
	99	AIAQVGTISANSDSTVGNIIAEAMEK	Oxidation(M)@24		-0.000803383	2605.29	1303.65	2605.29	1303.65	2	1.1.1.25168.1	48.5333	-1	-1
	99	AIAQVGTISANSDSTVGNIIAEAMEK	Oxidation(M)@24		0.00136449	2605.29	1303.65	2605.29	1303.65	2	1.1.1.25516.1	49.1167	-1	-1
	99	AIAQVGTISANSDSTVGNIIAEAMEK	Oxidation(M)@24		0.00295962	2605.29	652.331	2605.29	652.33	4	1.1.1.25250.1	48.6667	-1	-1
	99	ASRPLLIIAEDVEGEALATLVVNNMR			-0.00211821	2793.5	932.175	2793.51	932.176	3	1.1.1.31000.1	58.0833	-1	-1
	99	ASRPLLIIAEDVEGEALATLVVNNMR			0.00245941	2793.51	932.177	2793.51	932.176	3	1.1.1.32028.1	59.8333	-1	-1
	99	ASRPLLIIAEDVEGEALATLVVNNMR			0.012043	2793.52	699.387	2793.51	699.384	4	1.1.1.30050.1	56.4833	-1	-1
	99	ASRPLLIIAEDVEGEALATLVVNNMR			0.0128964	2793.52	932.18	2793.51	932.176	3	1.1.1.30395.1	57.0667	-1	-1
	99	ASRPLLIIAEDVEGEALATLVVNNMR			0.0290096	2793.53	932.186	2793.51	932.176	3	1.1.1.31508.1	58.9333	-1	-1
	99	ASRPLLIIAEDVEGEALATLVVNNMR	Oxidation(M)@25		0.000477148	2809.5	937.508	2809.5	937.508	3	1.1.1.32019.1	59.8167	-1	-1
	99	ASRPLLIIAEDVEGEALATLVVNNMR	Oxidation(M)@25		0.0120463	2809.51	937.511	2809.5	937.508	3	1.1.1.31653.1	59.1833	-1	-1
	99	ASRPLLIIAEDVEGEALATLVVNNMR	Oxidation(M)@25		0.0246805	2809.53	937.516	2809.5	937.508	3	1.1.1.29370.1	55.35	-1	-1
	99	AVAAGMNPMDLK			0.051972	1216.65	609.33	1216.59	609.305	2	1.1.1.10867.1	23.0167	-1	-1
	99	AVAAGMNPMDLK	Oxidation(M)@9		-0.000183602	1232.59	617.302	1232.59	617.302	2	1.1.1.6464.1	14.45	-1	-1
	99	AVIAAVEELK			0.000778872	1041.61	521.811	1041.61	521.811	2	1.1.1.12367.1	25.85	-1	-1
	99	AVIAAVEELK			0.00169907	1041.61	521.812	1041.61	521.811	2	1.1.1.11420.1	24.05	-1	-1
	99	AVIAAVEELKNLSVPCSDTK	Deamidated(N)@11; Carbamidomethyl(C)@16	missed K-N@10	-0.00881485	2144.09	715.706	2144.1	715.708	3	1.1.1.22019.1	43.05	-1	-1
	99	DGVITVEEGQALQDELDVVEGMQFDR			0.01068	2891.36	1446.69	2891.35	1446.68	2	1.1.1.31739.1	59.3333	-1	-1
	99	DGVITVEEGQALQDELDVVEGMQFDR			0.0115531	2891.36	964.794	2891.35	964.79	3	1.1.1.31711.1	59.2833	-1	-1
	99	DGVITVEEGQALQDELDVVEGMQFDR			0.135863	2891.49	964.836	2891.35	964.79	3	1.1.1.31899.1	59.6	-1	-1
	99	DGVITVEEGQALQDELDVVEGMQFDR	Deamidated(Q)@13		0.0214115	2892.35	965.125	2892.33	965.118	3	1.1.1.31171.1	58.3667	-1	-1
	99	DGVITVEEGQALQDELDVVEGMQFDR	Deamidated(Q)@13; Oxidation(M)@22		0.0152551	2908.34	970.455	2908.33	970.45	3	1.1.1.31437.1	58.8167	-1	-1
	99	DGVITVEEGQALQDELDVVEGMQFDR	Deamidated(Q)@13; Oxidation(M)@22		0.152372	2908.48	970.501	2908.33	970.45	3	1.1.1.31769.1	59.3833	-1	-1
	99	DGVITVEEGQALQDELDVVEGMQFDR	Deamidated(Q)@13; Oxidation(M)@22		0.153837	2908.48	970.501	2908.33	970.45	3	1.1.1.29349.1	55.3167	-1	-1
	99	DGVITVEEGQALQDELDVVEGMQFDR	Oxidation(M)@22		-0.00148811	2907.34	1454.68	2907.34	1454.68	2	1.1.1.31913.1	59.6333	-1	-1
	99	DGVITVEEGQALQDELDVVEGMQFDR	Oxidation(M)@22		-0.00652458	2907.34	970.12	2907.34	970.122	3	1.1.1.31047.1	58.1667	-1	-1
	99	DGVITVEEGQALQDELDVVEGMQFDR	Oxidation(M)@22		0.0007403	2907.35	970.122	2907.34	970.122	3	1.1.1.29148.1	54.9833	-1	-1
	99	DGVITVEEGQALQDELDVVEGMQFDR	Oxidation(M)@22		0.00202203	2907.35	970.123	2907.34	970.122	3	1.1.1.31815.1	59.4667	-1	-1
	99	DGVITVEEGQALQDELDVVEGMQFDR	Oxidation(M)@22		0.00220514	2907.35	970.123	2907.34	970.122	3	1.1.1.29542.1	55.6333	-1	-1
	99	DGVITVEEGQALQDELDVVEGMQFDR	Oxidation(M)@22		0.00257135	2907.35	970.123	2907.34	970.122	3	1.1.1.30204.1	56.75	-1	-1
	99	DGVITVEEGQALQDELDVVEGMQFDR	Oxidation(M)@22		0.00374386	2907.35	1454.68	2907.34	1454.68	2	1.1.1.29233.1	55.1333	-1	-1
	99	DGVITVEEGQALQDELDVVEGMQFDR	Oxidation(M)@22		0.00852162	2907.35	1454.68	2907.34	1454.68	2	1.1.1.29835.1	56.1333	-1	-1
	99	DGVITVEEGQALQDELDVVEGMQFDR	Oxidation(M)@22		0.0125183	2907.36	970.126	2907.34	970.122	3	1.1.1.30565.1	57.35	-1	-1
	99	DRVEDALHATR	Carbamyl@N-term	missed R-V@2	-0.00427046	1324.64	663.329	1324.65	663.331	2	1.1.1.4843.1	11.1167	-1	-1
	99	EEGVVAGGGVALIR		cleaved V-E@N-term	-0.0035709	1325.73	663.871	1325.73	663.872	2	1.1.1.13257.1	27.45	-1	-1
	99	EIELEDKFQNMGAQMVK		missed K-F@7	-0.000941056	2008.96	1005.49	2008.96	1005.49	2	1.1.1.18699.1	37.1667	-1	-1
	99	EIELEDKFQNMGAQMVK	Deamidated(Q)@9; Oxidation(M)@11	missed K-F@7	0.0138408	2025.95	1013.98	2025.94	1013.98	2	1.1.1.13522.1	28	-1	-1
	99	EIELEDKFQNMGAQMVK	Deamidated(Q)@9; Oxidation(M)@11	missed K-F@7	0.0172588	2025.96	1013.99	2025.94	1013.98	2	1.1.1.13578.1	28.1	-1	-1
	99	EIELEDKFQNMGAQMVK	Oxidation(M)@11; Oxidation(M)@15	missed K-F@7	-0.0187585	2040.93	1021.47	2040.95	1021.48	2	1.1.1.10014.1	21.45	-1	-1
	99	ELLPTLEAVAK	Glu->pyro-Glu@N-term		0.000171927	1164.68	583.345	1164.68	583.345	2	1.1.1.27559.1	52.4333	-1	-1
	99	EVASQANDAAGDGTTTATVLAQSIIAEGLK			-0.00167104	2901.45	968.159	2901.46	968.16	3	1.1.1.28384.1	53.75	-1	-1
	99	EVASQANDAAGDGTTTATVLAQSIIAEGLK	Carbamyl@N-term		0.0106289	2944.47	1473.24	2944.46	1473.24	2	1.1.1.30332.1	56.9667	-1	-1
	99	FQNMGAQMVK	Oxidation(M)@8		-0.000971146	1168.54	585.275	1168.54	585.276	2	1.1.1.2470.1	6.6167	-1	-1
	99	GYLSPYFINNQEAGSVDLDSPFILLIDK	Deamidated(N)@10; Pro->pyro-Glu(P)@21		0.0324037	3142.57	1048.53	3142.54	1048.52	3	1.1.1.31256.1	58.5167	-1	-1
	99	GYLSPYFINNQEAGSVDLDSPFILLIDKK	Carbamyl@N-term; Pro->pyro-Glu(P)@21	missed K-K@28	0.0405953	3312.7	1657.36	3312.66	1657.33	2	1.1.1.31095.1	58.2333	-1	-1
	99	KLAGGVAVIK		cleaved A-K@N-term; missed K-L@1	-1.62658e-05	954.623	478.319	954.623	478.319	2	1.1.1.2136.1	5.7333	-1	-1
	99	KSMLQDIAILTGGTVISEEIGLDLEK		missed K-S@1	0.00367351	2772.49	925.169	2772.48	925.168	3	1.1.1.29686.1	55.8833	-1	-1
	99	KSMLQDIAILTGGTVISEEIGLDLEK		missed K-S@1	0.00642008	2772.49	925.17	2772.48	925.168	3	1.1.1.30250.1	56.8167	-1	-1
	99	LAGGVAVIK			0.00196057	826.53	414.272	826.528	414.271	2	1.1.1.16872.1	34.05	-1	-1
	99	MLEGVNVLADAVK	Oxidation(M)@1		-0.00135891	1373.72	458.914	1373.72	458.915	3	1.1.1.17439.1	35.0333	-1	-1
	99	NAGDEESVVANNVR		cleaved T-N@N-term	0.000220585	1472.69	737.35	1472.69	737.35	2	1.1.1.6120.1	13.6833	-1	-1
	99	NAGDEESVVANNVR		cleaved T-N@N-term	0.00159674	1472.69	737.351	1472.69	737.35	2	1.1.1.5799.1	13.0667	-1	-1
	99	NAGDEESVVANNVR		cleaved T-N@N-term	9.85153e-05	1472.69	737.35	1472.69	737.35	2	1.1.1.6707.1	14.9333	-1	-1
	99	NAGDEESVVANNVR	Deamidated(N)@11	cleaved T-N@N-term	-0.00174231	1473.67	737.841	1473.67	737.842	2	1.1.1.6414.1	14.3667	-1	-1
	99	QQIEDATSDYDK			-0.000711108	1411.61	706.812	1411.61	706.812	2	1.1.1.3923.1	9.3167	-1	-1
	99	QQIEDATSDYDKEK	Carbamyl@N-term	missed K-E@12	-0.00341072	1711.75	856.882	1711.75	856.884	2	1.1.1.8224.1	17.9333	-1	-1
	99	QQIEDATSDYDKEK	Deamidated(Q)@2	missed K-E@12	-0.00423874	1669.73	835.871	1669.73	835.873	2	1.1.1.3847.1	9.2	-1	-1
	99	QQIEDATSDYDKEK	Deamidated(Q)@2	missed K-E@12	0.017478	1669.75	835.882	1669.73	835.873	2	1.1.1.3102.1	7.9	-1	-1
	99	SMLQDIAILTGGTVISEEIGLDLEK			-0.000176235	2644.39	1323.2	2644.39	1323.2	2	1.1.1.31634.1	59.15	-1	-1
	99	SMLQDIAILTGGTVISEEIGLDLEK			0.00320548	2644.39	882.471	2644.39	882.47	3	1.1.1.31555.1	59.0167	-1	-1
	99	SMLQDIAILTGGTVISEEIGLDLEK			0.0123607	2644.4	882.474	2644.39	882.47	3	1.1.1.31908.1	59.6333	-1	-1
	99	SMLQDIAILTGGTVISEEIGLDLEK	Oxidation(M)@2		-0.000934447	2660.38	887.801	2660.38	887.802	3	1.1.1.31046.1	58.1667	-1	-1
	99	SMLQDIAILTGGTVISEEIGLDLEK	Oxidation(M)@2		-0.00263825	2660.38	887.801	2660.38	887.802	3	1.1.1.30615.1	57.4333	-1	-1
	99	SMLQDIAILTGGTVISEEIGLDLEK	Oxidation(M)@2		0.00898398	2660.39	1331.2	2660.38	1331.2	2	1.1.1.30847.1	57.8333	-1	-1
	99	SMLQDIAILTGGTVISEEIGLDLEK	Oxidation(M)@2		0.0103622	2660.39	887.805	2660.38	887.802	3	1.1.1.31799.1	59.4333	-1	-1
	99	SMLQDIAILTGGTVISEEIGLDLEK	Oxidation(M)@2		0.0115167	2660.39	887.806	2660.38	887.802	3	1.1.1.31435.1	58.8167	-1	-1
	99	VAGLEGDNEEQNVGIR			-0.000915726	1698.82	850.415	1698.82	850.416	2	1.1.1.9929.1	21.2833	-1	-1
	99	VAGLEGDNEEQNVGIR			-0.00855177	1698.81	850.412	1698.82	850.416	2	1.1.1.10274.1	21.9	-1	-1
	99	VAGLEGDNEEQNVGIR			0.000760451	1698.82	567.28	1698.82	567.28	3	1.1.1.9673.1	20.75	-1	-1
	99	VAGLEGDNEEQNVGIR			1.98717	1700.8	851.409	1698.82	850.416	2	1.1.1.11134.1	23.5333	-1	-1
	99	VAGLEGDNEEQNVGIR	Carbamidomethyl@N-term		-0.00101398	1755.84	878.926	1755.84	878.927	2	1.1.1.10323.1	22	-1	-1
	99	VAGLEGDNEEQNVGIR	Deamidated(N)@8		-0.000626999	1699.8	850.908	1699.8	850.908	2	1.1.1.10595.1	22.5167	-1	-1
	99	VGAATEVEMK	Carbamidomethyl@N-term; Oxidation(M)@9		-0.00141493	1106.53	554.27	1106.53	554.271	2	1.1.1.1241.1	4	-1	-1
	99	VTLEDLGQAK			-0.000171822	1072.58	537.295	1072.58	537.295	2	1.1.1.8339.1	18.1667	-1	-1
13	46.47	58.99	A0A0P6YXC0	rpsA	30S ribosomal protein S1 OS=Vibrio splendidus OX=29497 GN=rpsA PE=3 SV=1	60.846			41	77
	Conf	Sequence	Modifications	Cleavages	dMass	Prec MW	Prec m/z	Theor MW	Theor m/z	Theor z	Spectrum	Time	PrecursorSignal	PrecursorElution
	95.18	FVLVDAGLK		cleaved G-F@N-term	-0.000261373	960.564	481.289	960.564	481.289	2	1.1.1.14272.1	29.4667	-1	-1
	95.43	GATIELIEGVEGYLR			0.00181424	1618.86	540.627	1618.86	540.626	3	1.1.1.31356.1	58.6833	-1	-1
	96.88	ETQLSREKAKRHEAWIVLEKACEEAETVVGIINGK	Carbamidomethyl(C)@22	cleaved G-E@N-term; missed R-E@6; missed K-A@8; missed K-R@10; missed R-H@11; missed K-A@20	-5.98219	4015.12	804.032	4021.11	805.228	5	1.1.1.15222.1	31.15	-1	-1
	97.16	ACEEAETVVGIINGK	Carbamidomethyl(C)@2; Deamidated(N)@13		-0.000103897	1589.76	530.928	1589.76	530.927	3	1.1.1.14666.1	30.15	-1	-1
	97.19	HPSEIVNVGDEILVK			0.0033936	1647.89	550.303	1647.88	550.302	3	1.1.1.15069.1	30.8667	-1	-1
	97.91	VKHPSEIVNVGDEILVK		missed K-H@2	-0.000996038	1875.05	469.769	1875.05	469.769	4	1.1.1.11561.1	24.3	-1	-1
	98.03	PWVAIAK		cleaved D-P@N-term	-0.00132543	783.463	392.739	783.464	392.739	2	1.1.1.6187.1	13.8	-1	-1
	98.05	GATIELIEGVEGYLR			0.0068064	1618.86	540.628	1618.86	540.626	3	1.1.1.30556.1	57.3333	-1	-1
	98.27	DAVEDGFGETQLSR		cleaved L-D@N-term	1.00688	1523.7	762.856	1522.69	762.352	2	1.1.1.12899.1	26.8167	-1	-1
	98.5	LVNGTVTAVDAK		cleaved V-L@N-term	-0.00243885	1186.65	594.334	1186.66	594.335	2	1.1.1.4267.1	9.9667	-1	-1
	98.91	LDAVEDGFGETQLSR		cleaved A-L@N-term	-0.000704779	1635.77	818.894	1635.77	818.894	2	1.1.1.15051.1	30.8333	-1	-1
	98.97	RAVIESENSVERDELLETLQEGTEVK		missed R-A@1; missed R-D@12	-0.00665945	2972.49	744.129	2972.49	744.131	4	1.1.1.19603.1	38.75	-1	-1
	99	ACEEAETVVGIINGK	Carbamidomethyl(C)@2		0.000982048	1588.78	530.6	1588.78	530.599	3	1.1.1.16632.1	33.65	-1	-1
	99	ACEEAETVVGIINGK	Carbamidomethyl(C)@2; Ammonia-loss(N)@13		0.0016397	1571.75	786.883	1571.75	786.882	2	1.1.1.17636.1	35.3667	-1	-1
	99	ACEEAETVVGIINGK	Carbamidomethyl(C)@2; Deamidated(N)@13		-0.0052494	1589.76	795.885	1589.76	795.888	2	1.1.1.14657.1	30.1333	-1	-1
	99	ACEEAETVVGIINGK	Carbamidomethyl(C)@2; Deamidated(N)@13		0.000994732	1589.76	530.928	1589.76	530.927	3	1.1.1.18545.1	36.9167	-1	-1
	99	AKDEADEQEAMASLNK		missed K-D@2	-0.000311357	1748.79	583.937	1748.79	583.937	3	1.1.1.4904.1	11.2667	-1	-1
	99	AKDEADEQEAMASLNK		missed K-D@2	-0.134774	1748.65	875.334	1748.79	875.402	2	1.1.1.4966.1	11.4	-1	-1
	99	AKDEADEQEAMASLNK	Oxidation(M)@11	missed K-D@2	-0.00485399	1764.78	883.397	1764.78	883.399	2	1.1.1.2051.1	5.5667	-1	-1
	99	ANPWQSFAEMQAK	Oxidation(M)@10		-0.00685048	1522.68	762.348	1522.69	762.351	2	1.1.1.13405.1	27.7167	-1	-1
	99	ANPWQSFAEMQAK	Oxidation(M)@10		-0.00697255	1522.68	762.347	1522.69	762.351	2	1.1.1.13698.1	28.3167	-1	-1
	99	AVIESENSVERDELLETLQEGTEVK		missed R-D@11	-0.00816262	2816.38	939.802	2816.39	939.805	3	1.1.1.23449.1	45.5333	-1	-1
	99	AVIESENSVERDELLETLQEGTEVK	Deamidated(N)@7	missed R-D@11	-0.000665723	2817.38	940.133	2817.38	940.133	3	1.1.1.24947.1	48.1333	-1	-1
	99	AVIESENSVERDELLETLQEGTEVK	Deamidated(N)@7	missed R-D@11	-0.00593165	2817.37	940.131	2817.38	940.133	3	1.1.1.24594.1	47.4833	-1	-1
	99	AVIESENSVERDELLETLQEGTEVKG		cleaved G-I@C-term; missed R-D@11; missed K-G@25	0.999763	2874.41	959.145	2873.41	958.812	3	1.1.1.23255.1	45.2	-1	-1
	99	DRIEDASLILSVGDSVEAK		missed R-I@2	-0.00308585	2016.03	673.019	2016.04	673.02	3	1.1.1.24702.1	47.6667	-1	-1
	99	DRIEDASLILSVGDSVEAK		missed R-I@2	-0.00451909	2016.03	1009.02	2016.04	1009.03	2	1.1.1.25755.1	49.5167	-1	-1
	99	DRIEDASLILSVGDSVEAK		missed R-I@2	-0.0787376	2015.96	1008.99	2016.04	1009.03	2	1.1.1.23504.1	45.6167	-1	-1
	99	DRIEDASLILSVGDSVEAK		missed R-I@2	0.00586898	2016.04	673.022	2016.04	673.02	3	1.1.1.23838.1	46.1667	-1	-1
	99	DRIEDASLILSVGDSVEAK		missed R-I@2	1.9997	2018.04	673.686	2016.04	673.02	3	1.1.1.23100.1	44.9333	-1	-1
	99	FLSETEFQQGSIVK		cleaved E-F@N-term	-0.00230876	1611.81	806.913	1611.81	806.914	2	1.1.1.15868.1	32.2667	-1	-1
	99	GATIELIEGVEGYLR			-0.00633164	1618.85	810.432	1618.86	810.436	2	1.1.1.28053.1	53.2167	-1	-1
	99	GATIELIEGVEGYLR			-0.00633164	1618.85	810.432	1618.86	810.436	2	1.1.1.28456.1	53.8667	-1	-1
	99	GATIELIEGVEGYLR			-0.0204948	1618.84	810.425	1618.86	810.436	2	1.1.1.31829.1	59.4833	-1	-1
	99	GATIELIEGVEGYLR			0.00453257	1618.86	810.438	1618.86	810.436	2	1.1.1.29654.1	55.8167	-1	-1
	99	GATIELIEGVEGYLR			0.00636362	1618.86	810.439	1618.86	810.436	2	1.1.1.31311.1	58.6	-1	-1
	99	GVLVNGTVTAVDAK			1.94894	1344.69	673.355	1342.75	672.38	2	1.1.1.12100.1	25.3667	-1	-1
	99	HEAWIVLEK			-0.000667758	1123.6	562.808	1123.6	562.809	2	1.1.1.8522.1	18.55	-1	-1
	99	HEAWIVLEK			0.00201778	1123.6	562.81	1123.6	562.809	2	1.1.1.8230.1	17.95	-1	-1
	99	HPSEIVNVGDEILVK			-0.00191644	1647.88	550.301	1647.88	550.302	3	1.1.1.14732.1	30.2667	-1	-1
	99	HPSEIVNVGDEILVK			-0.0067451	1647.88	824.946	1647.88	824.949	2	1.1.1.15274.1	31.2333	-1	-1
	99	HPSEIVNVGDEILVK	Carbamyl@N-term		-0.00040209	1690.89	846.452	1690.89	846.452	2	1.1.1.21316.1	41.7667	-1	-1
	99	KGDEISAVVLAVDAER		missed K-G@1	-0.0868216	1670.8	836.406	1670.88	836.449	2	1.1.1.18212.1	36.35	-1	-1
	99	KGDEISAVVLAVDAER		missed K-G@1	0.000715755	1670.88	836.45	1670.88	836.449	2	1.1.1.18137.1	36.2167	-1	-1
	99	KGDEISAVVLAVDAER		missed K-G@1	0.00379694	1670.89	557.97	1670.88	557.969	3	1.1.1.19043.1	37.7667	-1	-1
	99	KGDEISAVVLAVDAER	Carbamyl@N-term	missed K-G@1	0.00382343	1713.89	572.305	1713.89	572.304	3	1.1.1.23719.1	45.9667	-1	-1
	99	KGVLVNGTVTAVDAK	Deamidated(N)@6	missed K-G@1	-0.00196097	1471.82	736.919	1471.82	736.92	2	1.1.1.7347.1	16.2	-1	-1
	99	LSDISWNAAGEEAVR		cleaved H-L@N-term	-0.0018933	1616.78	809.396	1616.78	809.397	2	1.1.1.14721.1	30.25	-1	-1
	99	NLTDYGAFVDLGGVDGLLHITDMAWK	Oxidation(M)@23; Dioxidation(W)@25		-0.00606297	2868.36	957.127	2868.36	957.129	3	1.1.1.29678.1	55.8667	-1	-1
	99	QMENDPFNAYVADNK	Deamidated(N)@8		0.0173808	1755.76	878.886	1755.74	878.878	2	1.1.1.14307.1	29.5167	-1	-1
	99	QMENDPFNAYVADNK	Oxidation(M)@2; Deamidated(N)@4		0.0153375	1771.75	886.883	1771.74	886.875	2	1.1.1.12040.1	25.25	-1	-1
	99	QMENDPFNAYVADNKK		missed K-K@15	-0.00267055	1882.85	628.624	1882.85	628.625	3	1.1.1.9890.1	21.2	-1	-1
	99	QMENDPFNAYVADNKK		missed K-K@15	0.00101783	1882.85	942.434	1882.85	942.433	2	1.1.1.9899.1	21.2167	-1	-1
	99	QMENDPFNAYVADNKK	Oxidation(M)@2	missed K-K@15	-0.00224003	1898.84	950.43	1898.85	950.431	2	1.1.1.7874.1	17.2333	-1	-1
	99	QMENDPFNAYVADNKK	Oxidation(M)@2	missed K-K@15	-0.00285038	1898.84	950.429	1898.85	950.431	2	1.1.1.7869.1	17.2167	-1	-1
	99	QMENDPFNAYVADNKK	Oxidation(M)@2	missed K-K@15	-0.00288812	1898.84	633.955	1898.85	633.956	3	1.1.1.7842.1	17.1667	-1	-1
	99	RHEAWIVLEK		missed R-H@1	0.00118366	1279.7	427.576	1279.7	427.575	3	1.1.1.5371.1	12.25	-1	-1
	99	SENSVERDELLETLQEGTEVK		cleaved E-S@N-term; missed R-D@7	-0.0151109	2404.15	802.389	2404.16	802.394	3	1.1.1.19525.1	38.6	-1	-1
	99	SETEFQQGSIVK		cleaved L-S@N-term	-0.000636049	1351.66	676.838	1351.66	676.838	2	1.1.1.5932.1	13.3167	-1	-1
	99	TESFAQLFEEFLSETEFQQGSIVK		cleaved M-T@N-term	0.0183134	2793.36	932.126	2793.34	932.12	3	1.1.1.31844.1	59.5167	-1	-1
	99	VKHPSEIVNVGDEILVK		missed K-H@2	-0.0023676	1875.04	626.022	1875.05	626.023	3	1.1.1.11995.1	25.15	-1	-1
	99	VKHPSEIVNVGDEILVK		missed K-H@2	1.00437	1876.05	939.033	1875.05	938.531	2	1.1.1.11605.1	24.3667	-1	-1
	99	VKHPSEIVNVGDEILVK	Carbamyl@N-term	missed K-H@2	4.98647e-05	1918.05	640.358	1918.05	640.358	3	1.1.1.16810.1	33.9667	-1	-1
	99	VTNLTDYGCFVEIEEGVEGLVHVSEMDWTNK	Carbamidomethyl(C)@9		-0.0018966	3569.63	1190.88	3569.63	1190.89	3	1.1.1.31931.1	59.6667	-1	-1
	99	VTNLTDYGCFVEIEEGVEGLVHVSEMDWTNK	Carbamidomethyl(C)@9		-0.0069077	3569.63	1190.88	3569.63	1190.89	3	1.1.1.31466.1	58.8667	-1	-1
	99	VTNLTDYGCFVEIEEGVEGLVHVSEMDWTNK	Carbamidomethyl(C)@9		0.00502858	3569.64	893.417	3569.63	893.416	4	1.1.1.30731.1	57.6333	-1	-1
	99	VTNLTDYGCFVEIEEGVEGLVHVSEMDWTNK	Carbamidomethyl(C)@9		0.0127899	3569.65	1190.89	3569.63	1190.89	3	1.1.1.31070.1	58.2	-1	-1
	99	VTNLTDYGCFVEIEEGVEGLVHVSEMDWTNK	Carbamidomethyl(C)@9; Oxidation(M)@26		-0.00183664	3585.63	1196.22	3585.63	1196.22	3	1.1.1.30724.1	57.6167	-1	-1
	99	VTNLTDYGCFVEIEEGVEGLVHVSEMDWTNK	Carbamidomethyl(C)@9; Oxidation(M)@26		0.0081388	3585.64	1196.22	3585.63	1196.22	3	1.1.1.30304.1	56.9167	-1	-1
	99	VVNVGDEVEVMVLDIDEER			-0.000401788	2158.05	720.356	2158.05	720.356	3	1.1.1.30258.1	56.8333	-1	-1
	99	VVNVGDEVEVMVLDIDEER			-0.000709802	2158.05	720.356	2158.05	720.356	3	1.1.1.29851.1	56.1667	-1	-1
	99	VVNVGDEVEVMVLDIDEER			-0.00150042	2158.04	720.356	2158.05	720.356	3	1.1.1.29124.1	54.95	-1	-1
	99	VVNVGDEVEVMVLDIDEER			0.000648522	2158.05	720.356	2158.05	720.356	3	1.1.1.31241.1	58.4833	-1	-1
	99	VVNVGDEVEVMVLDIDEER			0.00167056	2158.05	720.357	2158.05	720.356	3	1.1.1.30871.1	57.8667	-1	-1
	99	VVNVGDEVEVMVLDIDEER			0.00229646	2158.05	720.357	2158.05	720.356	3	1.1.1.29497.1	55.5667	-1	-1
	99	VVNVGDEVEVMVLDIDEER			0.00487598	2158.05	1080.03	2158.05	1080.03	2	1.1.1.29330.1	55.2833	-1	-1
	99	VVNVGDEVEVMVLDIDEER			2.11313	2160.16	721.06	2158.05	720.356	3	1.1.1.31111.1	58.2667	-1	-1
14	44.48	74.31	A0A1B9QME2	eno	Enolase OS=Vibrio splendidus OX=29497 GN=eno PE=3 SV=1	45.523			49	87
	Conf	Sequence	Modifications	Cleavages	dMass	Prec MW	Prec m/z	Theor MW	Theor m/z	Theor z	Spectrum	Time	PrecursorSignal	PrecursorElution
	96.74	GNPTVEAEVHLEGGFVGMAAAPSGASTGSR	Deamidated(N)@2; Oxidation(M)@18		-0.000812335	2872.33	958.45	2872.33	958.451	3	1.1.1.17923.1	35.8667	-1	-1
	96.84	LTETLAAIK		cleaved S-L@N-term	0.00120984	958.571	480.293	958.57	480.292	2	1.1.1.7157.1	15.7833	-1	-1
	96.99	GNPTVEAEVHLEGGFVGMAAAPSGASTGSR	Oxidation(M)@18		0.0316084	2871.38	958.133	2871.35	958.122	3	1.1.1.18316.1	36.5333	-1	-1
	97.04	GMPLYEHIAELNGTAGQ		cleaved Q-F@C-term	1.97811	1801.83	901.922	1799.85	900.933	2	1.1.1.20472.1	40.2667	-1	-1
	97.3	FNQIGSLTETLAAIK	Carbamyl@N-term		0.00668948	1647.89	550.304	1647.88	550.302	3	1.1.1.30163.1	56.6833	-1	-1
	97.47	FNQIGSLTETLAAIK			0.00367409	1604.88	803.448	1604.88	803.446	2	1.1.1.25300.1	48.75	-1	-1
	97.49	SNAEALEVIAEAVAAAGYELGK	Cation:Na(E)@7		0.00185912	2197.09	733.37	2197.09	733.37	3	1.1.1.31033.1	58.1333	-1	-1
	97.64	GAEVFHNLAK		cleaved I-G@N-term	-0.0246213	1084.54	543.278	1084.57	543.291	2	1.1.1.19931.1	39.3167	-1	-1
	98.05	AILAVSLANAK		cleaved N-A@N-term	0.916719	1070.57	536.29	1069.65	535.832	2	1.1.1.11769.1	24.6667	-1	-1
	98.2	DAGYTAVISHR			0.00117749	1188.59	397.204	1188.59	397.204	3	1.1.1.4688.1	10.8	-1	-1
	98.47	MNIINGGEHADNNVDIQEFMIQPVGAK	Oxidation(M)@1; Deamidated(N)@13; Oxidation(M)@20	cleaved M-M@N-term	-0.0193229	2986.36	996.461	2986.38	996.467	3	1.1.1.21157.1	41.4833	-1	-1
	98.52	MNIINGGEHADNNVDIQEFMIQPVGAK	Oxidation(M)@1; Deamidated(N)@12; Deamidated(N)@13; Deamidated(Q)@17	cleaved M-M@N-term	0.0301415	2972.38	991.802	2972.35	991.792	3	1.1.1.24676.1	47.6333	-1	-1
	98.96	GVANSILIK			-0.000372868	913.559	457.787	913.56	457.787	2	1.1.1.7075.1	15.65	-1	-1
	99	AIEAVNGPIADALVGK	Deamidated(N)@6		0.00350147	1537.84	513.62	1537.84	513.619	3	1.1.1.21631.1	42.3	-1	-1
	99	AILAVSLANAK		cleaved N-A@N-term	0.000720881	1069.65	535.832	1069.65	535.832	2	1.1.1.11617.1	24.4	-1	-1
	99	AKDAGYTAVISHR		cleaved M-A@N-term; missed K-D@2	9.59756e-05	1387.72	463.581	1387.72	463.581	3	1.1.1.1559.1	4.5333	-1	-1
	99	AQADVDQVMIDLDGTENK			-0.000895307	1960.9	981.459	1960.9	981.46	2	1.1.1.20409.1	40.1667	-1	-1
	99	AQADVDQVMIDLDGTENK	Carbamidomethyl(D)@11		0.00425448	2017.93	1009.97	2017.93	1009.97	2	1.1.1.11282.1	23.8167	-1	-1
	99	AQADVDQVMIDLDGTENK	Carbamidomethyl@N-term		-0.00190242	2017.92	1009.97	2017.93	1009.97	2	1.1.1.20820.1	40.8833	-1	-1
	99	AQADVDQVMIDLDGTENK	Carbamidomethyl@N-term; Deamidated(Q)@7; Oxidation(M)@9		0.103466	2035.01	1018.51	2034.91	1018.46	2	1.1.1.15426.1	31.5	-1	-1
	99	AQADVDQVMIDLDGTENK	Deamidated(Q)@7		0.00336736	1961.89	981.953	1961.89	981.952	2	1.1.1.21266.1	41.6667	-1	-1
	99	AQADVDQVMIDLDGTENK	Oxidation(M)@9		-0.000295954	1976.9	989.457	1976.9	989.457	2	1.1.1.15811.1	32.1833	-1	-1
	99	AQADVDQVMIDLDGTENK	Oxidation(M)@9		-0.00218041	1976.9	989.456	1976.9	989.457	2	1.1.1.16500.1	33.4	-1	-1
	99	AQADVDQVMIDLDGTENK	Oxidation(M)@9		-0.00273735	1976.9	989.456	1976.9	989.457	2	1.1.1.16888.1	34.0833	-1	-1
	99	AQADVDQVMIDLDGTENK	Oxidation(M)@9		-0.00498802	1976.89	989.455	1976.9	989.457	2	1.1.1.16148.1	32.7667	-1	-1
	99	AQADVDQVMIDLDGTENK	Oxidation(M)@9		-0.00633078	1976.89	989.454	1976.9	989.457	2	1.1.1.14805.1	30.3833	-1	-1
	99	AQADVDQVMIDLDGTENK	Oxidation(M)@9		-0.0066007	1976.89	989.454	1976.9	989.457	2	1.1.1.19544.1	38.6333	-1	-1
	99	DAGYTAVISHR			-0.0727926	1188.52	595.265	1188.59	595.302	2	1.1.1.4613.1	10.6667	-1	-1
	99	DAGYTAVISHR			-3.00654e-06	1188.59	595.302	1188.59	595.302	2	1.1.1.4851.1	11.1333	-1	-1
	99	DAGYTAVISHR	Carbamyl@N-term		-0.0016158	1231.59	616.804	1231.59	616.805	2	1.1.1.8686.1	18.85	-1	-1
	99	DVTLAMDCAASEFFDKEAGIYNMK	Oxidation(M)@6; Carbamidomethyl(C)@8; Deamidated(N)@22; Oxidation(M)@23	missed K-E@16	0.0170774	2758.2	1380.11	2758.18	1380.1	2	1.1.1.24855.1	47.95	-1	-1
	99	DVTLAMDCAASEFFDKEAGIYNMK	Oxidation(M)@6; Carbamidomethyl(C)@8; Oxidation(M)@23	missed K-E@16	-0.00315188	2757.19	1379.6	2757.2	1379.61	2	1.1.1.24985.1	48.1833	-1	-1
	99	EAGIYNMKGEGK	Oxidation(M)@7	missed K-G@8	-0.000616896	1311.61	656.813	1311.61	656.814	2	1.1.1.588.1	2.9333	-1	-1
	99	FGANAILAVSLANAK		cleaved Q-F@N-term	-0.000175396	1458.82	730.417	1458.82	730.417	2	1.1.1.24445.1	47.2167	-1	-1
	99	FGANAILAVSLANAK		cleaved Q-F@N-term	-0.000595345	1458.82	730.417	1458.82	730.417	2	1.1.1.24059.1	46.55	-1	-1
	99	FGANAILAVSLANAK		cleaved Q-F@N-term	-0.0027926	1458.82	730.416	1458.82	730.417	2	1.1.1.23075.1	44.9	-1	-1
	99	FGANAILAVSLANAK		cleaved Q-F@N-term	-0.0027926	1458.82	730.416	1458.82	730.417	2	1.1.1.24796.1	47.8333	-1	-1
	99	FGANAILAVSLANAK		cleaved Q-F@N-term	-0.00334921	1458.82	730.415	1458.82	730.417	2	1.1.1.21695.1	42.4167	-1	-1
	99	FGANAILAVSLANAK		cleaved Q-F@N-term	-5.00792e-05	1458.82	487.28	1458.82	487.28	3	1.1.1.22114.1	43.2333	-1	-1
	99	FGANAILAVSLANAK		cleaved Q-F@N-term	0.00181445	1458.82	487.281	1458.82	487.28	3	1.1.1.24285.1	46.9333	-1	-1
	99	FGANAILAVSLANAK		cleaved Q-F@N-term	0.994801	1459.81	730.914	1458.82	730.417	2	1.1.1.26039.1	49.9833	-1	-1
	99	FGANAILAVSLANAK		cleaved Q-F@N-term	1.00162	1459.82	487.614	1458.82	487.28	3	1.1.1.21729.1	42.5167	-1	-1
	99	FGANAILAVSLANAK		cleaved Q-F@N-term	7.49573e-05	1458.82	487.281	1458.82	487.28	3	1.1.1.23873.1	46.2333	-1	-1
	99	FGANAILAVSLANAK	Deamidated(N)@4	cleaved Q-F@N-term	0.00258819	1459.81	487.609	1459.8	487.608	3	1.1.1.23811.1	46.1333	-1	-1
	99	FNQIGSLTETLAAIK			0.000856149	1604.88	535.967	1604.88	535.966	3	1.1.1.25046.1	48.3167	-1	-1
	99	FNQIGSLTETLAAIK	Deamidated(N)@2		0.000699245	1605.86	536.295	1605.86	536.294	3	1.1.1.26941.1	51.4333	-1	-1
	99	FNQIGSLTETLAAIK	Deamidated(N)@2		0.0037746	1605.87	536.296	1605.86	536.294	3	1.1.1.26296.1	50.4	-1	-1
	99	GDEGGFAPNLKSNAEALEVIAEAVAAAGYELGK		cleaved V-G@N-term; missed K-S@11	-2.09531	3258.52	1087.18	3260.62	1087.88	3	1.1.1.31216.1	58.45	-1	-1
	99	GMPLYEHIAELNGTAGQ	Oxidation(M)@2; Deamidated(N)@12	cleaved Q-F@C-term	0.0164412	1816.85	909.431	1816.83	909.422	2	1.1.1.16168.1	32.8	-1	-1
	99	GNPTVEAEVHLEGGFVGMAAAPSGASTGSR			1.00434	2856.36	1429.18	2855.35	1428.68	2	1.1.1.20924.1	41.0667	-1	-1
	99	GNPTVEAEVHLEGGFVGMAAAPSGASTGSR			2.00977	2857.36	1429.69	2855.35	1428.68	2	1.1.1.20583.1	40.4667	-1	-1
	99	GNPTVEAEVHLEGGFVGMAAAPSGASTGSR	Deamidated(N)@2; Oxidation(M)@18		0.0158581	2872.35	958.456	2872.33	958.451	3	1.1.1.17397.1	34.95	-1	-1
	99	GNPTVEAEVHLEGGFVGMAAAPSGASTGSR	Deamidated(N)@2; Oxidation(M)@18		0.0237633	2872.35	1437.18	2872.33	1437.17	2	1.1.1.17952.1	35.9167	-1	-1
	99	GNPTVEAEVHLEGGFVGMAAAPSGASTGSR	Oxidation(M)@18		-0.00207636	2871.34	958.122	2871.35	958.122	3	1.1.1.17902.1	35.8333	-1	-1
	99	GNPTVEAEVHLEGGFVGMAAAPSGASTGSR	Oxidation(M)@18		-0.00885652	2871.34	958.12	2871.35	958.122	3	1.1.1.17472.1	35.0833	-1	-1
	99	GYSTAVGDEGGFAPNLK			-0.00243276	1681.79	841.903	1681.79	841.905	2	1.1.1.15215.1	31.1333	-1	-1
	99	GYSTAVGDEGGFAPNLK	Deamidated(N)@15		-0.00652209	1682.77	842.393	1682.78	842.397	2	1.1.1.15009.1	30.7667	-1	-1
	99	GYTAVISHR		cleaved A-G@N-term	0.000308033	1002.53	502.27	1002.52	502.27	2	1.1.1.4486.1	10.4	-1	-1
	99	HQTELLGDKLQIVGDDLFVTNTK		missed K-L@9	0.000222153	2583.35	862.125	2583.35	862.125	3	1.1.1.22740.1	44.3333	-1	-1
	99	HQTELLGDKLQIVGDDLFVTNTK		missed K-L@9	0.0022691	2583.36	1292.69	2583.35	1292.68	2	1.1.1.22815.1	44.4667	-1	-1
	99	IGAEVFHNLAK			-0.00102103	1197.65	400.224	1197.65	400.224	3	1.1.1.7991.1	17.4833	-1	-1
	99	IGAEVFHNLAK			-0.00180597	1197.65	400.224	1197.65	400.224	3	1.1.1.7726.1	16.8833	-1	-1
	99	IGAEVFHNLAK			-0.00193655	1197.65	400.224	1197.65	400.224	3	1.1.1.8301.1	18.0833	-1	-1
	99	IINGGEHADNNVDIQEFMIQPVGAK	Deamidated(N)@11	cleaved N-I@N-term	-0.0184299	2709.29	904.103	2709.31	904.11	3	1.1.1.23782.1	46.0833	-1	-1
	99	LQIVGDDLFVTNTK			-0.00108564	1561.83	521.619	1561.84	521.619	3	1.1.1.21278.1	41.7	-1	-1
	99	MNIINGGEHADNNVDIQEFMIQPVGAK		cleaved M-M@N-term	-0.0114827	2953.39	985.472	2953.41	985.476	3	1.1.1.24960.1	48.15	-1	-1
	99	MNIINGGEHADNNVDIQEFMIQPVGAK	Deamidated(N)@13; Oxidation(M)@20	cleaved M-M@N-term	-0.000668068	2970.38	991.135	2970.39	991.136	3	1.1.1.23618.1	45.8167	-1	-1
	99	MNIINGGEHADNNVDIQEFMIQPVGAK	Oxidation(M)@1; Deamidated(N)@12; Deamidated(N)@13	cleaved M-M@N-term	0.0149834	2971.38	991.469	2971.37	991.464	3	1.1.1.24999.1	48.2167	-1	-1
	99	MNIINGGEHADNNVDIQEFMIQPVGAK	Oxidation(M)@1; Deamidated(N)@13	cleaved M-M@N-term	0.00848717	2970.39	991.139	2970.39	991.136	3	1.1.1.23161.1	45.05	-1	-1
	99	MNIINGGEHADNNVDIQEFMIQPVGAK	Oxidation(M)@1; Deamidated(N)@13; Oxidation(M)@20	cleaved M-M@N-term	0.0244391	2986.4	996.476	2986.38	996.467	3	1.1.1.19733.1	38.9667	-1	-1
	99	MNIINGGEHADNNVDIQEFMIQPVGAK	Oxidation(M)@1; Oxidation(M)@20	cleaved M-M@N-term	-0.0020145	2985.39	996.139	2985.4	996.139	3	1.1.1.19990.1	39.4167	-1	-1
	99	SGETEDATIADLAVGTAAGQ		cleaved Q-I@C-term	-0.000177496	1875.87	938.942	1875.87	938.942	2	1.1.1.24190.1	46.7833	-1	-1
	99	SGETEDATIADLAVGTAAGQIK			-0.00034251	2117.05	706.69	2117.05	706.69	3	1.1.1.23817.1	46.1333	-1	-1
	99	SGETEDATIADLAVGTAAGQIK			-0.000747014	2117.05	1059.53	2117.05	1059.53	2	1.1.1.23772.1	46.0667	-1	-1
	99	SGETEDATIADLAVGTAAGQIK			-0.00836434	2117.04	1059.53	2117.05	1059.53	2	1.1.1.23415.1	45.4667	-1	-1
	99	SGETEDATIADLAVGTAAGQIK			-0.101137	2116.95	1059.48	2117.05	1059.53	2	1.1.1.24565.1	47.4333	-1	-1
	99	SGETEDATIADLAVGTAAGQIK			0.000116335	2117.05	1059.53	2117.05	1059.53	2	1.1.1.24675.1	47.6167	-1	-1
	99	SGETEDATIADLAVGTAAGQIK			0.00597569	2117.06	1059.54	2117.05	1059.53	2	1.1.1.24166.1	46.7333	-1	-1
	99	SKGYSTAVGDEGGFAPNLK		missed K-G@2	-0.00387762	1896.92	949.466	1896.92	949.468	2	1.1.1.9799.1	21.0167	-1	-1
	99	SNAEALEVIAEAVAAAGYELGK			0.00224044	2175.11	726.043	2175.11	726.043	3	1.1.1.31688.1	59.25	-1	-1
	99	SNAEALEVIAEAVAAAGYELGK			0.00272388	2175.11	726.043	2175.11	726.043	3	1.1.1.32036.1	59.85	-1	-1
	99	SNAEALEVIAEAVAAAGYELGK			0.00282375	2175.11	726.043	2175.11	726.043	3	1.1.1.31292.1	58.5833	-1	-1
	99	SNAEALEVIAEAVAAAGYELGK			0.00285654	2175.11	1088.56	2175.11	1088.56	2	1.1.1.31293.1	58.5833	-1	-1
	99	SNAEALEVIAEAVAAAGYELGK			0.015817	2175.12	1088.57	2175.11	1088.56	2	1.1.1.32011.1	59.8	-1	-1
	99	SNAEALEVIAEAVAAAGYELGK			0.0175259	2175.12	1088.57	2175.11	1088.56	2	1.1.1.30942.1	57.9833	-1	-1
	99	STAVGDEGGFAPNLK		cleaved Y-S@N-term	0.00345459	1461.71	731.864	1461.71	731.862	2	1.1.1.10173.1	21.7333	-1	-1
	99	TFTSEEFNHYLAELANNFPIVSIEDGLDESDWDGFK	Deamidated(N)@17		0.0172149	4149.88	1384.3	4149.86	1384.3	3	1.1.1.32110.1	59.9833	-1	-1
15	43.79	42.35	A0A1B9QN89	pnp	Polyribonucleotide nucleotidyltransferase OS=Vibrio splendidus OX=29497 GN=pnp PE=3 SV=1	76.058			30	52
	Conf	Sequence	Modifications	Cleavages	dMass	Prec MW	Prec m/z	Theor MW	Theor m/z	Theor z	Spectrum	Time	PrecursorSignal	PrecursorElution
	95.65	SFQYGNHTVTLETGVMAR	Oxidation(M)@16		0.00233177	2025.96	676.327	2025.96	676.327	3	1.1.1.11269.1	23.7833	-1	-1
	97.4	GETQALVTATLGTQR			-0.207993	1544.61	773.311	1544.82	773.415	2	1.1.1.13914.1	28.7667	-1	-1
	97.73	IAATEGAAAQEAIR			-0.0131388	1370.7	686.358	1370.72	686.365	2	1.1.1.6921.1	15.3333	-1	-1
	98.31	IAATEGAAAQEAIR			-0.0055377	1370.71	686.362	1370.72	686.365	2	1.1.1.6462.1	14.45	-1	-1
	98.43	VAGTNAGITALQMDIK	Deamidated(N)@5; Oxidation(M)@13		0.00318261	1618.83	810.421	1618.82	810.419	2	1.1.1.16292.1	33.0167	-1	-1
	98.94	MFEKPVVK			-0.00111144	976.54	489.277	976.542	489.278	2	1.1.1.1991.1	5.4333	-1	-1
	99	AINEFAAEVATPSWNWEAPAVNTELK			-0.0107467	2857.38	1429.7	2857.39	1429.7	2	1.1.1.27993.1	53.1167	-1	-1
	99	DAQIIDSLMGEK	Oxidation(M)@9		-0.00191718	1334.64	668.326	1334.64	668.327	2	1.1.1.13108.1	27.2	-1	-1
	99	DGLVHISQIADK			-7.627e-05	1294.69	648.351	1294.69	648.351	2	1.1.1.9264.1	19.9333	-1	-1
	99	DGLVHISQIADKR		missed K-R@12	-0.00170331	1450.79	484.603	1450.79	484.604	3	1.1.1.6497.1	14.5	-1	-1
	99	DNFLLHYNFPPYCVGETGFVGSPK	Carbamidomethyl(C)@13		-0.00339666	2757.29	920.103	2757.29	920.104	3	1.1.1.27769.1	52.7667	-1	-1
	99	EAVAGQDFFPLTVNYQER			-0.00624136	2083	1042.51	2083	1042.51	2	1.1.1.25319.1	48.7833	-1	-1
	99	EAVETPAEGEAPAAE			0.998803	1470.65	736.333	1469.65	735.833	2	1.1.1.8360.1	18.2	-1	-1
	99	EGDDFVVLSDILGDEDHLGDMDFK			0.00499548	2680.19	1341.1	2680.19	1341.1	2	1.1.1.29447.1	55.4833	-1	-1
	99	EIMQIALNQAQGAR			-0.00458846	1541.79	771.904	1541.8	771.906	2	1.1.1.14401.1	29.6833	-1	-1
	99	EIMQIALNQAQGAR			8.51211e-05	1541.8	514.94	1541.8	514.94	3	1.1.1.14492.1	29.8333	-1	-1
	99	EIMQIALNQAQGAR	Oxidation(M)@3		-0.0019794	1557.79	779.903	1557.79	779.904	2	1.1.1.8609.1	18.7167	-1	-1
	99	GETQALVTATLGTQR			-0.000616381	1544.82	515.946	1544.82	515.946	3	1.1.1.12556.1	26.2167	-1	-1
	99	GETQALVTATLGTQR			-0.00157278	1544.81	773.414	1544.82	773.415	2	1.1.1.12739.1	26.5333	-1	-1
	99	GETQALVTATLGTQR			-0.00407937	1544.81	773.413	1544.82	773.415	2	1.1.1.12420.1	25.95	-1	-1
	99	GETQALVTATLGTQR			-0.00479619	1544.81	773.413	1544.82	773.415	2	1.1.1.13138.1	27.25	-1	-1
	99	GETQALVTATLGTQR			-0.0386096	1544.78	773.396	1544.82	773.415	2	1.1.1.13416.1	27.75	-1	-1
	99	GIQAVMPSVDEFPYTVR	Oxidation(M)@6		0.0105749	1923.95	962.983	1923.94	962.977	2	1.1.1.20850.1	40.9333	-1	-1
	99	HILSVMDEAISGAR			-0.00115853	1497.76	749.887	1497.76	749.888	2	1.1.1.15563.1	31.75	-1	-1
	99	HILSVMDEAISGAR			0.00535717	1497.77	500.263	1497.76	500.261	3	1.1.1.15744.1	32.0667	-1	-1
	99	HILSVMDEAISGAR	Oxidation(M)@6		-0.00763947	1513.75	505.59	1513.76	505.593	3	1.1.1.8079.1	17.65	-1	-1
	99	IAATEGAAAQEAIR			-0.00321837	1370.71	686.363	1370.72	686.365	2	1.1.1.5619.1	12.7333	-1	-1
	99	IAATEGAAAQEAIR			-0.00947671	1370.71	686.36	1370.72	686.365	2	1.1.1.7227.1	15.9333	-1	-1
	99	IAATEGAAAQEAIR			0.00504959	1370.72	686.367	1370.72	686.365	2	1.1.1.5961.1	13.3667	-1	-1
	99	KDNFLLHYNFPPYCVGETGFVGSPK	Carbamidomethyl(C)@14	missed K-D@1	0.000345067	2885.39	962.802	2885.38	962.802	3	1.1.1.23870.1	46.2167	-1	-1
	99	KDNFLLHYNFPPYCVGETGFVGSPK	Carbamidomethyl(C)@14	missed K-D@1	0.00632198	2885.39	722.355	2885.38	722.353	4	1.1.1.24228.1	46.8333	-1	-1
	99	KDNFLLHYNFPPYCVGETGFVGSPK	Carbamidomethyl(C)@14	missed K-D@1	0.992969	2886.38	963.133	2885.38	962.802	3	1.1.1.24386.1	47.1167	-1	-1
	99	KDNFLLHYNFPPYCVGETGFVGSPK	Carbamidomethyl(C)@14	missed K-D@1	3.00747	2888.39	963.805	2885.38	962.802	3	1.1.1.24038.1	46.5167	-1	-1
	99	KEAVAGQDFFPLTVNYQER		missed K-E@1	1.00209	2212.1	1107.06	2211.1	1106.56	2	1.1.1.19533.1	38.6167	-1	-1
	99	KHILSVMDEAISGAR		missed K-H@1	-0.00162056	1625.85	813.934	1625.86	813.935	2	1.1.1.10126.1	21.65	-1	-1
	99	KHILSVMDEAISGAR		missed K-H@1	-0.977449	1624.88	813.447	1625.86	813.935	2	1.1.1.10220.1	21.8167	-1	-1
	99	KHILSVMDEAISGAR		missed K-H@1	0.000106984	1625.86	542.959	1625.86	542.959	3	1.1.1.10134.1	21.6667	-1	-1
	99	KHILSVMDEAISGAR	Oxidation(M)@7	missed K-H@1	-0.102044	1641.75	548.257	1641.85	548.291	3	1.1.1.4081.1	9.6333	-1	-1
	99	RIEEITAEVEVGR		missed R-I@1	0.999601	1500.79	751.404	1499.79	750.904	2	1.1.1.9303.1	20.0167	-1	-1
	99	SFQYGNHTVTLETGVMAR			-8.63774e-05	2009.96	1005.99	2009.96	1005.99	2	1.1.1.13751.1	28.4167	-1	-1
	99	SFQYGNHTVTLETGVMAR	Deamidated(N)@6; Oxidation(M)@16		0.0170999	2026.96	1014.49	2026.94	1014.48	2	1.1.1.11372.1	23.9667	-1	-1
	99	SFQYGNHTVTLETGVMAR	Oxidation(M)@16		-0.00263595	2025.96	676.326	2025.96	676.327	3	1.1.1.11611.1	24.3833	-1	-1
	99	VAGTNAGITALQMDIK			0.999932	1602.84	802.43	1601.84	801.93	2	1.1.1.16885.1	34.0833	-1	-1
	99	VAGTNAGITALQMDIK	Oxidation(M)@13		-0.000451578	1617.84	540.287	1617.84	540.287	3	1.1.1.13864.1	28.6667	-1	-1
	99	VAGTNAGITALQMDIK	Oxidation(M)@13		-0.0683981	1617.77	809.893	1617.84	809.927	2	1.1.1.13680.1	28.2833	-1	-1
	99	VAGTNAGITALQMDIK	Oxidation(M)@13		0.000327197	1617.84	809.927	1617.84	809.927	2	1.1.1.13957.1	28.8667	-1	-1
	99	VAGTNAGITALQMDIK	Oxidation(M)@13		0.00850587	1617.85	809.931	1617.84	809.927	2	1.1.1.13671.1	28.2667	-1	-1
	99	VGHIDGELVLNPSNTELENSK			-0.92986	2263.2	755.407	2264.13	755.717	3	1.1.1.15389.1	31.4333	-1	-1
	99	VGHIDGELVLNPSNTELENSK			0.000832629	2264.13	1133.07	2264.13	1133.07	2	1.1.1.14858.1	30.4833	-1	-1
	99	VGHIDGELVLNPSNTELENSK			0.00197064	2264.13	755.717	2264.13	755.717	3	1.1.1.15776.1	32.1167	-1	-1
	99	VGHIDGELVLNPSNTELENSK	Deamidated(N)@14		-0.1692	2264.94	1133.48	2265.11	1133.56	2	1.1.1.15505.1	31.65	-1	-1
	99	VSDYLTEGQEVPVK			0.0021797	1562.79	782.4	1562.78	782.399	2	1.1.1.11720.1	24.5833	-1	-1
16	40.84	61	A0A2T5EV97	pckA	Phosphoenolpyruvate carboxykinase (ATP) OS=Vibrio splendidus OX=29497 GN=pckA PE=3 SV=1	59.728			38	69
	Conf	Sequence	Modifications	Cleavages	dMass	Prec MW	Prec m/z	Theor MW	Theor m/z	Theor z	Spectrum	Time	PrecursorSignal	PrecursorElution
	96.5	RMEAAGAEAYLVNTGWNGTGK	Oxidation(M)@2; Deamidated(N)@13; Deamidated(N)@17	missed R-M@1	0.018839	2213.02	738.682	2213.01	738.676	3	1.1.1.14896.1	30.55	-1	-1
	97.69	GITEPTPTFSAAFGAAFLTLHPTQYAEVLVK	Carbamyl@N-term		0.00720202	3319.72	1660.87	3319.71	1660.86	2	1.1.1.30799.1	57.75	-1	-1
	97.69	GSIDFDDGSKTENTR		cleaved D-G@N-term; missed K-T@10	1.02099	1641.75	548.257	1640.73	547.917	3	1.1.1.4081.1	9.6333	-1	-1
	98.39	KQGLNSENFVAFNLTER	Deamidated(Q)@2	cleaved E-K@N-term; missed K-Q@1	-0.0291125	1966.95	984.48	1966.97	984.495	2	1.1.1.23071.1	44.8833	-1	-1
	98.6	GDGSIDFDDGSKTEN		cleaved N-T@C-term; missed K-T@12	-0.00123359	1555.63	778.82	1555.63	778.821	2	1.1.1.5984.1	13.4167	-1	-1
	98.6	SLVAAGPQLD			0.00155868	969.515	485.765	969.513	485.764	2	1.1.1.13079.1	27.1333	-1	-1
	98.67	GDGSIDFDDGSKTEN		cleaved N-T@C-term; missed K-T@12	-0.0028205	1555.62	778.82	1555.63	778.821	2	1.1.1.5998.1	13.4333	-1	-1
	99	DALLENVTVR			-0.0484821	1128.57	565.29	1128.61	565.314	2	1.1.1.13618.1	28.1833	-1	-1
	99	DALLENVTVR			-7.05246e-05	1128.61	565.314	1128.61	565.314	2	1.1.1.13207.1	27.3667	-1	-1
	99	DTMWWSDQGK	Oxidation(M)@3		0.00124155	1268.51	635.264	1268.51	635.264	2	1.1.1.10147.1	21.6833	-1	-1
	99	FINNFDKYTDNAEGK		missed K-Y@7	-0.000273801	1774.82	888.415	1774.82	888.415	2	1.1.1.9483.1	20.4	-1	-1
	99	GDGSIDFDDGSKTENTR		missed K-T@12	-0.00126838	1812.78	907.395	1812.78	907.395	2	1.1.1.4043.1	9.55	-1	-1
	99	GVVTELGSVAVDTGIFTGR			-0.000419335	1876.99	626.67	1876.99	626.67	3	1.1.1.28814.1	54.45	-1	-1
	99	GVVTELGSVAVDTGIFTGR			-0.00323595	1876.99	626.669	1876.99	626.67	3	1.1.1.28269.1	53.5667	-1	-1
	99	GVVTELGSVAVDTGIFTGR			-0.00379715	1876.99	626.669	1876.99	626.67	3	1.1.1.31395.1	58.75	-1	-1
	99	GVVTELGSVAVDTGIFTGR			-0.00415147	1876.99	626.669	1876.99	626.67	3	1.1.1.27547.1	52.4167	-1	-1
	99	GVVTELGSVAVDTGIFTGR			-0.0113021	1876.98	939.496	1876.99	939.502	2	1.1.1.28230.1	53.5	-1	-1
	99	GVVTELGSVAVDTGIFTGR			0.00122861	1876.99	626.671	1876.99	626.67	3	1.1.1.30681.1	57.55	-1	-1
	99	GVVTELGSVAVDTGIFTGR			0.00187909	1876.99	626.671	1876.99	626.67	3	1.1.1.30239.1	56.8	-1	-1
	99	GVVTELGSVAVDTGIFTGR			0.0059193	1877	626.672	1876.99	626.67	3	1.1.1.29819.1	56.1	-1	-1
	99	GVVTELGSVAVDTGIFTGR			0.00665172	1877	626.673	1876.99	626.67	3	1.1.1.31885.1	59.5833	-1	-1
	99	GVVTELGSVAVDTGIFTGR			0.00756724	1877	626.673	1876.99	626.67	3	1.1.1.31044.1	58.15	-1	-1
	99	GVVTELGSVAVDTGIFTGR	Delta:H(2)C(2)@N-term		0.0227145	1903.03	635.35	1903.01	635.342	3	1.1.1.30845.1	57.8167	-1	-1
	99	HGLTGVTEVLR			0.000574721	1180.66	394.56	1180.66	394.559	3	1.1.1.7059.1	15.6167	-1	-1
	99	HGLTGVTEVLR			0.00115213	1180.66	591.336	1180.66	591.336	2	1.1.1.7457.1	16.4167	-1	-1
	99	HGLTGVTEVLR	Carbamidomethyl@N-term		-0.00347399	1237.67	619.845	1237.68	619.846	2	1.1.1.10769.1	22.8	-1	-1
	99	HGLTGVTEVLR	Dehydrated(T)@7		0.00173062	1162.65	388.557	1162.65	388.556	3	1.1.1.6882.1	15.2667	-1	-1
	99	IITEVAWQAHFVK			-0.00156049	1540.84	771.427	1540.84	771.427	2	1.1.1.15112.1	30.95	-1	-1
	99	IITEVAWQAHFVK			0.00245471	1540.84	771.429	1540.84	771.427	2	1.1.1.15499.1	31.6333	-1	-1
	99	IITEVAWQAHFVK			1.00044	1541.84	771.928	1540.84	771.427	2	1.1.1.15928.1	32.3833	-1	-1
	99	IRPTDEELATFEPDFVVMNGAK	Oxidation(M)@18; Deamidated(N)@19	cleaved F-I@N-term	-0.0164497	2495.17	832.731	2495.19	832.737	3	1.1.1.23316.1	45.3	-1	-1
	99	LFVIDGYCGANPDTR	Carbamidomethyl(C)@8		-0.00453937	1696.78	849.399	1696.79	849.401	2	1.1.1.16995.1	34.2667	-1	-1
	99	LFVIDGYCGANPDTR	Carbamidomethyl(C)@8		0.00668006	1696.79	849.404	1696.79	849.401	2	1.1.1.18539.1	36.9	-1	-1
	99	LFVIDGYCGANPDTR	Carbamidomethyl(C)@8		0.999565	1697.79	566.937	1696.79	566.603	3	1.1.1.17445.1	35.0333	-1	-1
	99	MEAAGAEAYLVNTGWNGTGK			0.00966487	2038.95	1020.48	2038.94	1020.48	2	1.1.1.20149.1	39.7	-1	-1
	99	MEAAGAEAYLVNTGWNGTGK			1.00099	2039.94	1020.98	2038.94	1020.48	2	1.1.1.20139.1	39.6833	-1	-1
	99	MEAAGAEAYLVNTGWNGTGK	Deamidated(N)@16		0.0088006	2039.94	1020.98	2039.93	1020.97	2	1.1.1.21585.1	42.2333	-1	-1
	99	MEAAGAEAYLVNTGWNGTGK	Dioxidation(M)@1; Dehydrated(E)@2		0.0454086	2052.97	1027.49	2052.92	1027.47	2	1.1.1.15085.1	30.9	-1	-1
	99	MEAAGAEAYLVNTGWNGTGK	Oxidation(M)@1		-0.00076795	2054.94	1028.47	2054.94	1028.48	2	1.1.1.17778.1	35.6167	-1	-1
	99	NDNKPITTEVWSELK	Deamidated(N)@3; Formyl(K)@15		-0.00204986	1801.87	601.631	1801.87	601.632	3	1.1.1.21108.1	41.4	-1	-1
	99	NDNKPITTEVWSELK	Deamidated(N)@3; Formyl(K)@15		-0.00412474	1801.87	901.942	1801.87	901.944	2	1.1.1.19823.1	39.1167	-1	-1
	99	NDNKPITTEVWSELKELVTTQLSGK	Formyl(K)@15	missed K-E@15	-0.00462987	2857.47	715.374	2857.47	715.375	4	1.1.1.29284.1	55.2167	-1	-1
	99	NDNKPITTEVWSELKELVTTQLSGK	Formyl(K)@15	missed K-E@15	0.0109656	2857.48	953.501	2857.47	953.498	3	1.1.1.29308.1	55.25	-1	-1
	99	NMFIRPTDEELATFEPDFVVMNGAK	Oxidation(M)@2; Oxidation(M)@21; Deamidated(N)@22		-0.00460123	2903.33	968.784	2903.34	968.786	3	1.1.1.25861.1	49.6833	-1	-1
	99	NMFIRPTDEELATFEPDFVVMNGAK	Oxidation(M)@2; Oxidation(M)@21; Deamidated(N)@22		0.000469417	2903.34	1452.67	2903.34	1452.68	2	1.1.1.26082.1	50.05	-1	-1
	99	QGLNSENFVAFNLTER			-0.000400885	1837.9	919.955	1837.9	919.955	2	1.1.1.22504.1	43.9167	-1	-1
	99	QGLNSENFVAFNLTER			-0.000537308	1837.9	919.955	1837.9	919.955	2	1.1.1.22864.1	44.55	-1	-1
	99	QGLNSENFVAFNLTER			0.147533	1838.04	920.029	1837.9	919.955	2	1.1.1.23312.1	45.3	-1	-1
	99	QGLNSENFVAFNLTER			0.997399	1838.89	920.454	1837.9	919.955	2	1.1.1.24704.1	47.6667	-1	-1
	99	QGLNSENFVAFNLTER	Deamidated(N)@4		-0.0763382	1838.8	920.409	1838.88	920.447	2	1.1.1.24182.1	46.7667	-1	-1
	99	QGLNSENFVAFNLTER	Deamidated(N)@4		-0.0846389	1838.8	920.405	1838.88	920.447	2	1.1.1.23515.1	45.6333	-1	-1
	99	RELIGDDEHGWDDDGIFNFEGGCYAK	Carbamidomethyl(C)@23	missed R-E@1	0.00309819	3014.28	1005.77	3014.28	1005.77	3	1.1.1.23974.1	46.4	-1	-1
	99	RMEAAGAEAYLVNTGWNGTGK		missed R-M@1	-0.00126153	2195.04	732.688	2195.04	732.688	3	1.1.1.16072.1	32.6333	-1	-1
	99	RMEAAGAEAYLVNTGWNGTGK		missed R-M@1	0.000184739	2195.04	1098.53	2195.04	1098.53	2	1.1.1.16143.1	32.7667	-1	-1
	99	RMEAAGAEAYLVNTGWNGTGK		missed R-M@1	0.0015351	2195.05	1098.53	2195.04	1098.53	2	1.1.1.16183.1	32.8333	-1	-1
	99	RMEAAGAEAYLVNTGWNGTGK	Deamidated(N)@17	missed R-M@1	-0.00345275	2196.02	733.015	2196.03	733.016	3	1.1.1.17225.1	34.6667	-1	-1
	99	RMEAAGAEAYLVNTGWNGTGK	Oxidation(M)@2; Deamidated(N)@13; Deamidated(N)@17	missed R-M@1	0.0664883	2213.07	738.698	2213.01	738.676	3	1.1.1.14665.1	30.15	-1	-1
	99	RMEAAGAEAYLVNTGWNGTGK	Oxidation(M)@2; Deamidated(N)@17	missed R-M@1	-0.0126453	2212.01	738.344	2212.02	738.348	3	1.1.1.14556.1	29.95	-1	-1
	99	TPEQTKYHFLSGFTAK	Carbamidomethyl@N-term; Oxidation(P)@2	cleaved L-T@N-term; missed K-Y@6	0.000960509	1926.95	964.482	1926.95	964.481	2	1.1.1.16895.1	34.1	-1	-1
	99	VIFLTADAFGVLPPVSK			0.00568979	1773.01	887.514	1773.01	887.511	2	1.1.1.28606.1	54.1	-1	-1
	99	VQIIGGTWYGGEMK	Oxidation(M)@13		-0.00363868	1553.75	777.883	1553.75	777.885	2	1.1.1.15273.1	31.2333	-1	-1
	99	VQIIGGTWYGGEMKK	Oxidation(M)@13	missed K-K@14	0.00390605	1681.85	841.934	1681.85	841.932	2	1.1.1.10190.1	21.75	-1	-1
	99	VSYPIHHIDNIVKPVSK			-0.00212934	1945.08	649.366	1945.08	649.367	3	1.1.1.7238.1	15.95	-1	-1
	99	VSYPIHHIDNIVKPVSK			0.000283817	1945.08	973.547	1945.08	973.547	2	1.1.1.7225.1	15.9333	-1	-1
	99	VSYPIHHIDNIVKPVSK			1.99954	1947.08	974.546	1945.08	973.547	2	1.1.1.7366.1	16.2333	-1	-1
	99	YHFLSGFTAK			-0.000180817	1169.59	390.87	1169.59	390.87	3	1.1.1.9079.1	19.5833	-1	-1
	99	YHFLSGFTAK			-0.00402373	1169.58	585.799	1169.59	585.801	2	1.1.1.9394.1	20.2	-1	-1
	99	YHFLSGFTAK			0.00046005	1169.59	390.87	1169.59	390.87	3	1.1.1.9391.1	20.1833	-1	-1
	99	YHFLSGFTAK	Dehydrated(S)@5		2.80173e-05	1151.58	384.866	1151.58	384.866	3	1.1.1.9113.1	19.65	-1	-1
17	38.75	43.69	A0A2N7L169	htpG	Chaperone protein HtpG OS=Vibrio splendidus OX=29497 GN=htpG PE=3 SV=1	71.91			35	37
	Conf	Sequence	Modifications	Cleavages	dMass	Prec MW	Prec m/z	Theor MW	Theor m/z	Theor z	Spectrum	Time	PrecursorSignal	PrecursorElution
	96.45	YLEFWK			0.000329698	884.444	885.451	884.443	885.451	1	1.1.1.15174.1	31.0667	-1	-1
	97.26	EFGLVLK	Glu->pyro-Glu@N-term		0.00269049	786.467	394.241	786.464	394.239	2	1.1.1.11898.1	24.9333	-1	-1
	97.4	SFSAETNTLTISDNGIGMSR	Lys-add@N-term	cleaved L-S@N-term	-0.0149386	2228.06	1115.04	2228.07	1115.04	2	1.1.1.23245.1	45.1833	-1	-1
	97.76	DDEGKDTEEKHWEQINK		missed K-D@5; missed K-H@10	-0.000702548	2099.94	700.987	2099.94	700.987	3	1.1.1.3072.1	7.85	-1	-1
	99	AAGLASNEAVQWHSAGEGDYTIEDITK	Deamidated(N)@7		0.00417586	2833.31	945.443	2833.3	945.442	3	1.1.1.21136.1	41.45	-1	-1
	99	ADEADEQAFGR		cleaved M-A@N-term	-0.00189149	1207.51	604.762	1207.51	604.763	2	1.1.1.3246.1	8.15	-1	-1
	99	DNVIEHLGTIAK			-0.00527966	1308.7	655.356	1308.7	655.359	2	1.1.1.12099.1	25.3667	-1	-1
	99	DNVIEHLGTIAK	Deamidated(N)@2		-0.00209779	1309.69	655.85	1309.69	655.851	2	1.1.1.11632.1	24.4167	-1	-1
	99	EILQDNKVTQSLR		missed K-V@7	-0.00423289	1542.83	772.423	1542.84	772.426	2	1.1.1.7527.1	16.5333	-1	-1
	99	ELISNASDAADKLR		missed K-L@12	0.0037317	1501.78	751.896	1501.77	751.894	2	1.1.1.8677.1	18.8333	-1	-1
	99	FQALSNGDLYQGDADLGVK			0.997594	2010.97	1006.49	2009.97	1005.99	2	1.1.1.19307.1	38.2333	-1	-1
	99	FQALSNGDLYQGDADLGVK	Ammonia-loss(N)@6		-0.0140683	1992.93	997.472	1992.94	997.479	2	1.1.1.20816.1	40.8833	-1	-1
	99	FQALSNGDLYQGDADLGVK	Deamidated(N)@6		-0.000337941	2010.95	1006.48	2010.95	1006.48	2	1.1.1.20870.1	40.9833	-1	-1
	99	FQALSNGDLYQGDADLGVK	Deamidated(N)@6		-0.000337941	2010.95	1006.48	2010.95	1006.48	2	1.1.1.20878.1	40.9833	-1	-1
	99	FSSTEVDSADQAISLVSYVER			1.97702	2304.07	1153.04	2302.1	1152.06	2	1.1.1.24493.1	47.3	-1	-1
	99	GLIDSNDLPLNVSR			-0.00102497	1511.79	504.938	1511.79	504.939	3	1.1.1.20238.1	39.8667	-1	-1
	99	GLIDSNDLPLNVSR	Deamidated(N)@11		-0.00313484	1512.78	757.395	1512.78	757.396	2	1.1.1.21500.1	42.0833	-1	-1
	99	GLIDSNDLPLNVSR	Deamidated(N)@6		0.0083352	1512.79	757.401	1512.78	757.396	2	1.1.1.21304.1	41.7333	-1	-1
	99	GLIDSNDLPLNVSRE		cleaved E-I@C-term; missed R-E@14	-0.00432061	1640.83	821.424	1640.84	821.426	2	1.1.1.20839.1	40.9167	-1	-1
	99	GTDIILHMR			0.00159189	1054.56	528.288	1054.56	528.287	2	1.1.1.6711.1	14.95	-1	-1
	99	GTDIILHMR	Oxidation(M)@8		-0.000207269	1070.55	536.284	1070.55	536.284	2	1.1.1.2840.1	7.4167	-1	-1
	99	IDEYVMNYLTDFDGK	Oxidation(M)@6; Deamidated(N)@7		0.00320533	1838.8	920.405	1838.79	920.403	2	1.1.1.23515.1	45.6333	-1	-1
	99	LSNGDLYQGDADLGVK		cleaved A-L@N-term	-0.000846527	1663.8	832.909	1663.81	832.91	2	1.1.1.13226.1	27.4	-1	-1
	99	QLLHLMIHSLYSNK			-0.00199157	1695.91	848.963	1695.91	848.964	2	1.1.1.13806.1	28.5333	-1	-1
	99	QLLHLMIHSLYSNK			3.05329	1698.97	850.49	1695.91	848.964	2	1.1.1.14013.1	28.9833	-1	-1
	99	QLLHLMIHSLYSNK	Gln->pyro-Glu@N-term		0.0037268	1678.89	560.637	1678.89	560.636	3	1.1.1.23924.1	46.3167	-1	-1
	99	QLLHLMIHSLYSNK	Oxidation(M)@6		-0.000213759	1711.91	856.961	1711.91	856.961	2	1.1.1.10787.1	22.8333	-1	-1
	99	QMADEADEQAFGR			0.000985865	1466.61	734.313	1466.61	734.312	2	1.1.1.6722.1	14.9667	-1	-1
	99	QMADEADEQAFGR	Oxidation(M)@2		-0.00213723	1482.6	742.308	1482.6	742.31	2	1.1.1.3953.1	9.3667	-1	-1
	99	SAGEGDYTIEDITK		cleaved H-S@N-term	-0.000600579	1497.68	749.849	1497.68	749.849	2	1.1.1.11923.1	24.9833	-1	-1
	99	SDIEKEEYQEFYK		missed K-E@5	0.00676761	1706.77	569.932	1706.77	569.93	3	1.1.1.9672.1	20.75	-1	-1
	99	TLTISDNGIGMSR		cleaved N-T@N-term	-0.000645983	1363.68	682.845	1363.68	682.846	2	1.1.1.10791.1	22.85	-1	-1
	99	TLTISDNGIGMSR	Oxidation(M)@11	cleaved N-T@N-term	-0.00132968	1379.67	690.842	1379.67	690.843	2	1.1.1.7018.1	15.55	-1	-1
	99	VFIMDDAEQFMPSYMR	Oxidation(M)@11; Oxidation(M)@15		-0.00179581	2010.85	1006.43	2010.85	1006.43	2	1.1.1.22368.1	43.6667	-1	-1
	99	VFIMDDAEQFMPSYMR	Oxidation(M)@15		-0.00395706	1994.85	998.434	1994.86	998.436	2	1.1.1.26688.1	51.0333	-1	-1
	99	WVELLLGQAMLAEK	Oxidation(M)@10		0.000718851	1615.87	808.94	1615.86	808.939	2	1.1.1.26092.1	50.0667	-1	-1
	99	YIFEINPEHALVK			0.00498575	1571.84	786.927	1571.83	786.925	2	1.1.1.18065.1	36.1	-1	-1
18	38.12	63.14	A0A0P6Z4C4	sucC	Succinate--CoA ligase [ADP-forming] subunit beta OS=Vibrio splendidus OX=29497 GN=sucC PE=3 SV=1	41.53			33	56
	Conf	Sequence	Modifications	Cleavages	dMass	Prec MW	Prec m/z	Theor MW	Theor m/z	Theor z	Spectrum	Time	PrecursorSignal	PrecursorElution
	95.27	AEAFK		cleaved V-A@N-term	-0.00045539	564.29	565.298	564.291	565.298	1	1.1.1.184.1	1	-1	-1
	95.63	MASTEGGVDIEK	Oxidation(M)@1	cleaved F-M@N-term	0.0043295	1251.57	626.792	1251.57	626.79	2	1.1.1.3174.1	8.0333	-1	-1
	95.89	LEGTNADLGRE		cleaved E-V@C-term; missed R-E@10	0.00091341	1173.56	587.789	1173.56	587.789	2	1.1.1.3306.1	8.25	-1	-1
	95.95	ELYLGAVVDR		cleaved N-E@N-term	-0.00159625	1133.61	567.811	1133.61	567.811	2	1.1.1.14869.1	30.5	-1	-1
	96.33	LHGGKPANFLDVGGGATK	Deamidated(N)@8	cleaved N-L@N-term	-0.0383837	1738.86	870.438	1738.9	870.457	2	1.1.1.10508.1	22.3333	-1	-1
	96.83	IAEETPELIHQSAIDPLVGPQAYQGR	Carbamyl@N-term; Deamidated(Q)@11		0.0107267	2875.45	959.489	2875.44	959.486	3	1.1.1.27589.1	52.4833	-1	-1
	96.99	VLVNIFGGIVR		cleaved A-V@N-term	0.000494545	1185.72	593.869	1185.72	593.869	2	1.1.1.24161.1	46.7167	-1	-1
	97.21	ELYLGAVVDR		cleaved N-E@N-term	-0.00123147	1133.61	567.811	1133.61	567.811	2	1.1.1.14131.1	29.2167	-1	-1
	97.29	AGGVELHDTK	Carbamyl@N-term		-0.0329243	1068.49	535.251	1068.52	535.267	2	1.1.1.2458.1	6.6	-1	-1
	97.99	INIDSNAMYR	Deamidated(N)@6; Oxidation(M)@8		-0.00434063	1212.54	607.277	1212.54	607.28	2	1.1.1.6447.1	14.4167	-1	-1
	98.39	EMHDPSQEDER			-0.00289146	1371.53	686.774	1371.54	686.775	2	1.1.1.677.1	3.0667	-1	-1
	98.64	IILSDDNVK			0.00111237	1015.56	508.785	1015.55	508.785	2	1.1.1.5106.1	11.7167	-1	-1
	99	ACDTAQEAFEAAGR	Carbamidomethyl(C)@2	cleaved F-A@N-term	-0.00502183	1495.63	748.823	1495.64	748.825	2	1.1.1.8237.1	17.9667	-1	-1
	99	AGGVELHDTK	Carbamyl@N-term		0.000506606	1068.52	535.268	1068.52	535.267	2	1.1.1.2479.1	6.65	-1	-1
	99	AIDPLVGPQAYQGR		cleaved S-A@N-term	-0.00297457	1483.78	742.895	1483.78	742.896	2	1.1.1.13023.1	27.0333	-1	-1
[truncated: 8,104 more rows]
