# Supplementary material for: Novel secreted STPKLRR from Vibrio splendidus AJ01 promotes pathogen internalization via mediating tropomodulin phosphorylation dependent cytoskeleton rearrangement
Source: PLoS Pathog. 2023 May 22;19(5):e1011419. doi: 10.1371/journal.ppat.1011419 (PMC10237653; doi:10.1371/journal.ppat.1011419)
Supplement: S4 Data — (XLSX) [file ppat.1011419.s013.xlsx]

## Sheet: Figure 2A
Body weights of sea cucmbers infected with four strains
Groups		uninfected	AJ01	ΔSTPKLRR	ΔSTPKLRR::pMP2444	ΔSTPKLRR::pMP/STPKLRR
day 0	mean	156	144	154	164	155
	SEM	10.4	12.3	11.3	6.2	3.2
day 1	mean	155	142	150	163	151
	SEM	15.2	13.2	3.1	7	4.3
day 2	mean	150	137	142	156	149
	SEM	16.3	17.7	9.1	8.2	6.2
day 3	mean	145	100	129	147	112
	SEM	9.8	8.8	13.4	2.3	5.9
day 4	mean	140	74	112	132	82
	SEM	20.1	5.5	4.7	9.1	5.7
day 5	mean	135	50	102	115	65
	SEM	18	8.2	5.6	5.7	6.1

## Sheet: Figure 2B
Survival rate of sea cucmbers infected with four strains
Days elapsed	uninfected	AJ01	ΔSTPKLRR	ΔSTPKLRR::pMP2444	ΔSTPKLRR::pMP/STPKLRR
Day 1	0
Day 2	0
Day 3	0
Day 4	0
Day 5	0
Day 6	0
Day 7	0
Day 1		0
Day 2		1
Day 3		1
Day 4		1
Day 5		1
Day 6		1
Day 7		0
Day 1			0
Day 2			0
Day 3			0
Day 4			1
Day 5			1
Day 6			0
Day 7			0
Day 1				0
Day 2				0
Day 3				1
Day 4				0
Day 5				1
Day 6				0
Day 7				0
Day 1					1
Day 2					0
Day 3					1
Day 4					0
Day 5					1
Day 6					1
Day 7					0

## Sheet: Figure 2F
Number of intracellular AJ01
	Blank	AJ01 24 h	ΔSTPKLRR 24 h	ΔSTPKLRR::pMP2444 24 h	ΔSTPKLRR::pMPSTPKLRR 24 h
	10	500000	15000	20000	190000
	100	300000	90000	87000	230494
	55	250000	13000	45000	250000
	29	240000	12840	67000	340231
STDEV	38.9744	121209	38206	28825.6	63491.1
T test			0.0132638	0.018604	0.00204344
					0.00413584

## Sheet: Figure 3E
Blot intensity
	NC	50 μM Cinnamaldehyde
Hop	48604.5	11405.8
	31391.5	25530.9
	40908.2	13173.4
STDEV	8622.52	7695.78
T test		0.0246006
	NC	50 μM Cinnamaldehyde
STPKLRR	49705.3	24167.6
	37967.4	24234.4
	33987.8	18638.6
STDEV	8171.66	3211.63
T test		0.0464267

## Sheet: Figure 5D
The ratio of AjTmod in the cell membrane and cytoplasm
	0 h	3 h	6 h	12 h	24 h
Membrane(M)	37892.2	31653.7	32763.6	17537.6	4804.59
Cytoplasm(C)	18119.1	22034.2	15194.5	24541.7	27202.4
Total blot intensity(T)	56011.4	53687.9	47958.2	42079.4	32007
M/T	0.67651	0.589587	0.683171	0.416775	0.15011
C/T	0.32349	0.410413	0.316829	0.583225	0.84989

## Sheet: Figure 5F
Blot intensity of immunocoprecipitation
	ipTmod				actin			B3/F3	B4/F4	B5/F5	Average		power	TTEST	stdev
ΔSTPKLRR 12 h	43108.3	43949	43851.7		33677.4	32899.3	32960.7	1.28003	1.33587	1.33042	1.31544	0	1		0.0307843
AJ01 3 h	37701.4	38681.8	38048.3		36480.3	35965.3	35956.9	1.03347	1.07553	1.05817	1.05572	0.259718	0.835251	0.00053162	0.0211362
AJ01 6 h	26460.6	27046.3	26805		40918	40479	40491.3	0.646673	0.668156	0.661993	0.658941	0.656501	0.634415	0.000197139	0.0110618
AJ01 12 h	22787.7	23037.5	22889.7		41801.1	41912	41888.1	0.545145	0.549664	0.546447	0.547085	0.768356	0.587086	0.000500855	0.00232612
	ipActin				Tmod
ΔSTPKLRR 12 h	36043.2	36058.6	36038.8		12082.5	12337.2	11903.1	2.98309	2.92275	3.02769	2.97784	0	1		0.052665
AJ01 3 h	27775.3	28765.3	28951.9		42483.9	44092.7	41824.4	0.653783	0.652384	0.692225	0.666131	2.31171	0.201421	1.69942e-05	0.0226093
AJ01 6 h	18425.9	18918.7	18492.1		40266	40236.4	39780.5	0.457604	0.47019	0.464854	0.464216	2.51363	0.175115	0.00011963	0.00631704
AJ01 12 h	23700.2	23812.1	23064.7		17487.3	17909	16863.6	1.35528	1.32962	1.36772	1.35087	1.62697	0.323768	7.22634e-05	0.0194314

## Sheet: Figure 5H
ELISA of AjTmod-actin interaction
actin(ng)	GSTTmod			S12A			S44A			S49A			S52A			S144A
0	0.038	0.039	0.04	0.035	0.034	0.038	0.038	0.036	0.037	0.034	0.04	0.042	0.032	0.04	0.038	0.036	0.038	0.04
100	0.15	0.17	0.18	0.162	0.171	0.17	0.145	0.142	0.148	0.167	0.17	0.146	0.08	0.075	0.09	0.178	0.165	0.18
200	0.26	0.28	0.27	0.23	0.3	0.24	0.292	0.349	0.31	0.4	0.29	0.35	0.19	0.2	0.23	0.38	0.37	0.39
400	0.4	0.43	0.48	0.52	0.5	0.55	0.455	0.482	0.52	0.6	0.564	0.49	0.24	0.27	0.3	0.47	0.49	0.59
800	0.61	0.65	0.66	0.6	0.68	0.65	0.672	0.64	0.6	0.68	0.59	0.66	0.453	0.469	0.4	0.59	0.55	0.62
1600	0.69	0.73	0.75	0.72	0.77	0.74	0.68	0.69	0.73	0.7	0.8	0.73	0.512	0.533	0.519	0.77	0.84	0.8

## Sheet: Figure 6A
AjTmod silencing by specific siRNAs
	NC	siAjTmod
	1	0.39
	1.1	0.7
	0.8	0.28
	0.9	0.37
average	0.95	0.435
STDEV	0.129099	0.18303
T test		0.00484249

## Sheet: Figure 6D
The number of intracellular AJ01 after siAjTmod
	NC	siAjTmod
	13000	99000
	14000	88000
	20000	75000
STDEV	3785.94	12013.9
T test		0.00541811

## Sheet: Figure 6E
The phagocytosis rate after siAjTmod
	NC	siTmod
	7.86	13.2
	6.22	13.3
	5.56	12.9
STDEV	1.18429	0.208167
T test		0.00897341

[truncated: 5 more sheets: Figure 7B, Figure 7D, Figure 7F, Figure 7G, Figure 7I]
